# Supplementary material for: Comprehensive Evaluation of the 5XFAD Mouse Model for Preclinical Testing Applications: A MODEL-AD Study
Source: Front Aging Neurosci. 2021 Jul 23;13:713726. doi: 10.3389/fnagi.2021.713726 (PMC8346252; doi:10.3389/fnagi.2021.713726)
Supplement: Supplementary Table 1 — Table of methoxy-X04 labeled plaque densities across 839 total brain regions in the Allen Brain Reference Atlas for all animals (2 months – eight females, eight males; 3 months – seven females, eight males; 4 months – eight females, six males; 6 months – eight females, five males). Table columns denote sample (sample id), brain region (structure_name), total voxels in structure (structure_voxels), total masked plaque voxels (plaque_voxels), plaque density (plaque_density), sample age in months (age_months), genotype (genotype), and sex (sex). [file Data_Sheet_1.CSV]

sample id	structure_name	structure_voxels	plaque voxels	plaque_density	age_months	genotype	sex
41004	Abducens nucleus	140200	0	0	2	het	female
41004	Accessory facial motor nucleus	28700	343	0.01195122	2	het	female
41004	Accessory olfactory bulb	3784500	0	0	2	het	female
41004	Accessory olfactory bulb, glomerular layer	818700	0	0	2	het	female
41004	Accessory olfactory bulb, granular layer	1396800	0	0	2	het	female
41004	Accessory olfactory bulb, mitral layer	1569000	0	0	2	het	female
41004	Accessory supraoptic group	27500	0	0	2	het	female
41004	Accessory trigeminal nucleus	71100	0	0	2	het	female
41004	Agranular insular area	39817300	300	7.53E-06	2	het	female
41004	Agranular insular area, dorsal part	19039800	226	1.19E-05	2	het	female
41004	Agranular insular area, dorsal part, layer 1	2307100	97	4.20E-05	2	het	female
41004	Agranular insular area, dorsal part, layer 2/3	4602300	0	0	2	het	female
41004	Agranular insular area, dorsal part, layer 5	7617900	0	0	2	het	female
41004	Agranular insular area, dorsal part, layer 6a	4236600	129	3.04E-05	2	het	female
41004	Agranular insular area, dorsal part, layer 6b	275900	0	0	2	het	female
41004	Agranular insular area, posterior part	12468200	4	3.21E-07	2	het	female
41004	Agranular insular area, posterior part, layer 1	2102700	0	0	2	het	female
41004	Agranular insular area, posterior part, layer 2/3	4053700	0	0	2	het	female
41004	Agranular insular area, posterior part, layer 5	3904200	0	0	2	het	female
41004	Agranular insular area, posterior part, layer 6a	2296900	4	1.74E-06	2	het	female
41004	Agranular insular area, posterior part, layer 6b	110700	0	0	2	het	female
41004	Agranular insular area, ventral part	8309300	70	8.42E-06	2	het	female
41004	Agranular insular area, ventral part, layer 1	1209700	70	5.79E-05	2	het	female
41004	Agranular insular area, ventral part, layer 2/3	2819600	0	0	2	het	female
41004	Agranular insular area, ventral part, layer 5	3466000	0	0	2	het	female
41004	Agranular insular area, ventral part, layer 6a	798000	0	0	2	het	female
41004	Agranular insular area, ventral part, layer 6b	16000	0	0	2	het	female
41004	Ammon's horn	76878600	69778	0.000907639	2	het	female
41004	Ansiform lobule	43160000	26	6.02E-07	2	het	female
41004	Anterior amygdalar area	2580200	0	0	2	het	female
41004	Anterior area	7945800	0	0	2	het	female
41004	Anterior area, layer 1	1338000	0	0	2	het	female
41004	Anterior area, layer 2/3	2361200	0	0	2	het	female
41004	Anterior area, layer 4	857100	0	0	2	het	female
41004	Anterior area, layer 5	1960700	0	0	2	het	female
41004	Anterior area, layer 6a	1218000	0	0	2	het	female
41004	Anterior area, layer 6b	210800	0	0	2	het	female
41004	Anterior cingulate area	29515800	1666	5.64E-05	2	het	female
41004	Anterior cingulate area, dorsal part	16853500	1405	8.34E-05	2	het	female
41004	Anterior cingulate area, dorsal part, layer 1	3003200	0	0	2	het	female
41004	Anterior cingulate area, dorsal part, layer 2/3	3055400	0	0	2	het	female
41004	Anterior cingulate area, dorsal part, layer 5	6455900	130	2.01E-05	2	het	female
41004	Anterior cingulate area, dorsal part, layer 6a	4185800	1275	0.000304601	2	het	female
41004	Anterior cingulate area, dorsal part, layer 6b	153200	0	0	2	het	female
41004	Anterior cingulate area, ventral part	12662300	261	2.06E-05	2	het	female
41004	Anterior cingulate area, ventral part, 6a	1998700	47	2.35E-05	2	het	female
41004	Anterior cingulate area, ventral part, 6b	341500	0	0	2	het	female
41004	Anterior cingulate area, ventral part, layer 1	2465700	100	4.06E-05	2	het	female
41004	Anterior cingulate area, ventral part, layer 2/3	2575400	19	7.38E-06	2	het	female
41004	Anterior cingulate area, ventral part, layer 5	5281000	95	1.80E-05	2	het	female
41004	Anterior group of the dorsal thalamus	10148500	12	1.18E-06	2	het	female
41004	Anterior hypothalamic nucleus	3486800	17	4.88E-06	2	het	female
41004	Anterior olfactory nucleus	26882600	760	2.83E-05	2	het	female
41004	Anterior pretectal nucleus	5496900	10	1.82E-06	2	het	female
41004	Anterior tegmental nucleus	187000	0	0	2	het	female
41004	Anterodorsal nucleus	739000	0	0	2	het	female
41004	Anterodorsal preoptic nucleus	441200	0	0	2	het	female
41004	Anterolateral visual area	4195600	0	0	2	het	female
41004	Anterolateral visual area, layer 1	676400	0	0	2	het	female
41004	Anterolateral visual area, layer 2/3	1135700	0	0	2	het	female
41004	Anterolateral visual area, layer 4	592000	0	0	2	het	female
41004	Anterolateral visual area, layer 5	1111900	0	0	2	het	female
41004	Anterolateral visual area, layer 6a	569500	0	0	2	het	female
41004	Anterolateral visual area, layer 6b	110100	0	0	2	het	female
41004	Anteromedial nucleus	1907400	0	0	2	het	female
41004	Anteromedial nucleus, dorsal part	1132700	0	0	2	het	female
41004	Anteromedial nucleus, ventral part	774700	0	0	2	het	female
41004	Anteromedial visual area	4319200	0	0	2	het	female
41004	Anteromedial visual area, layer 1	756900	0	0	2	het	female
41004	Anteromedial visual area, layer 2/3	1138100	0	0	2	het	female
41004	Anteromedial visual area, layer 4	328900	0	0	2	het	female
41004	Anteromedial visual area, layer 5	1227200	0	0	2	het	female
41004	Anteromedial visual area, layer 6a	741700	0	0	2	het	female
41004	Anteromedial visual area, layer 6b	126400	0	0	2	het	female
41004	Anteroventral nucleus of thalamus	1998000	0	0	2	het	female
41004	Anteroventral periventricular nucleus	832200	20	2.40E-05	2	het	female
41004	Anteroventral preoptic nucleus	436900	0	0	2	het	female
41004	Arcuate hypothalamic nucleus	1398100	0	0	2	het	female
41004	Area postrema	276000	0	0	2	het	female
41004	Area prostriata	1438400	0	0	2	het	female
41004	Auditory areas	30400900	0	0	2	het	female
41004	Barrington's nucleus	67400	0	0	2	het	female
41004	Basic cell groups and regions	2244296900	346668	0.000154466	2	het	female
41004	Basolateral amygdalar nucleus	9669600	3015	0.000311802	2	het	female
41004	Basolateral amygdalar nucleus, anterior part	4005900	1860	0.000464315	2	het	female
41004	Basolateral amygdalar nucleus, posterior part	3537100	1155	0.000326539	2	het	female
41004	Basolateral amygdalar nucleus, ventral part	2126600	0	0	2	het	female
41004	Basomedial amygdalar nucleus	7460700	107	1.43E-05	2	het	female
41004	Basomedial amygdalar nucleus, anterior part	3911300	0	0	2	het	female
41004	Basomedial amygdalar nucleus, posterior part	3549400	107	3.01E-05	2	het	female
41004	Bed nuclei of the stria terminalis	6411500	0	0	2	het	female
41004	Bed nucleus of the accessory olfactory tract	109800	0	0	2	het	female
41004	Bed nucleus of the anterior commissure	44700	0	0	2	het	female
41004	Brain stem	576657900	22125	3.84E-05	2	het	female
41004	Caudoputamen	137537500	88	6.40E-07	2	het	female
41004	Central amygdalar nucleus	6590600	0	0	2	het	female
41004	Central amygdalar nucleus, capsular part	1614300	0	0	2	het	female
41004	Central amygdalar nucleus, lateral part	1278300	0	0	2	het	female
41004	Central amygdalar nucleus, medial part	3698000	0	0	2	het	female
41004	Central lateral nucleus of the thalamus	1680400	0	0	2	het	female
41004	Central linear nucleus raphe	347200	0	0	2	het	female
41004	Central lobule	17877000	0	0	2	het	female
41004	Central medial nucleus of the thalamus	1155900	0	0	2	het	female
41004	Cerebellar cortex	224814100	19078	8.49E-05	2	het	female
41004	Cerebellar nuclei	8679200	0	0	2	het	female
41004	Cerebellum	237120100	19078	8.05E-05	2	het	female
41004	Cerebral cortex	1150256400	291245	0.0002532	2	het	female
41004	Cerebral nuclei	280262500	14220	5.07E-05	2	het	female
41004	Cerebrum	1430518900	305465	0.000213534	2	het	female
41004	Claustrum	2766400	0	0	2	het	female
41004	Cochlear nuclei	7453800	0	0	2	het	female
41004	Copula pyramidis	11398800	11	9.65E-07	2	het	female
41004	Cortical amygdalar area	15536000	0	0	2	het	female
41004	Cortical amygdalar area, anterior part	3751200	0	0	2	het	female
41004	Cortical amygdalar area, posterior part	11784800	0	0	2	het	female
41004	Cortical amygdalar area, posterior part, lateral zone	5725800	0	0	2	het	female
41004	Cortical amygdalar area, posterior part, medial zone	6059000	0	0	2	het	female
41004	Cortical plate	1105689600	286298	0.000258932	2	het	female
41004	Cortical subplate	44566800	4947	0.000111002	2	het	female
41004	Crus 1	21973500	18	8.19E-07	2	het	female
41004	Crus 2	21186500	8	3.78E-07	2	het	female
41004	Culmen	33781500	0	0	2	het	female
41004	Cuneate nucleus	1462500	0	0	2	het	female
41004	Cuneiform nucleus	2719500	0	0	2	het	female
41004	Declive (VI)	18378100	4551	0.000247632	2	het	female
41004	Dentate gyrus	28912400	301	1.04E-05	2	het	female
41004	Dentate gyrus, granule cell layer	7017800	77	1.10E-05	2	het	female
41004	Dentate gyrus, molecular layer	18884700	224	1.19E-05	2	het	female
41004	Dentate gyrus, polymorph layer	3009900	0	0	2	het	female
41004	Dentate nucleus	1635800	0	0	2	het	female
41004	Diagonal band nucleus	3755200	4	1.07E-06	2	het	female
41004	Dorsal auditory area	6433500	0	0	2	het	female
41004	Dorsal auditory area, layer 1	1055400	0	0	2	het	female
41004	Dorsal auditory area, layer 2/3	1740500	0	0	2	het	female
41004	Dorsal auditory area, layer 4	701300	0	0	2	het	female
41004	Dorsal auditory area, layer 5	1823800	0	0	2	het	female
41004	Dorsal auditory area, layer 6a	956600	0	0	2	het	female
41004	Dorsal auditory area, layer 6b	155900	0	0	2	het	female
41004	Dorsal cochlear nucleus	3214500	0	0	2	het	female
41004	Dorsal column nuclei	1685800	0	0	2	het	female
41004	Dorsal motor nucleus of the vagus nerve	820500	0	0	2	het	female
41004	Dorsal nucleus raphe	722300	0	0	2	het	female
41004	Dorsal part of the lateral geniculate complex	3075100	4	1.30E-06	2	het	female
41004	Dorsal part of the lateral geniculate complex, core	1796700	4	2.23E-06	2	het	female
41004	Dorsal part of the lateral geniculate complex, ipsilateral zone	401700	0	0	2	het	female
41004	Dorsal part of the lateral geniculate complex, shell	876700	0	0	2	het	female
41004	Dorsal peduncular area	2659000	238	8.95E-05	2	het	female
41004	Dorsal premammillary nucleus	684100	0	0	2	het	female
41004	Dorsal tegmental nucleus	491300	0	0	2	het	female
41004	Dorsal terminal nucleus of the accessory optic tract	46200	0	0	2	het	female
41004	Dorsomedial nucleus of the hypothalamus	1877200	0	0	2	het	female
41004	Ectorhinal area	8611800	0	0	2	het	female
41004	Ectorhinal area/Layer 1	1284900	0	0	2	het	female
41004	Ectorhinal area/Layer 2/3	2379600	0	0	2	het	female
41004	Ectorhinal area/Layer 5	2722300	0	0	2	het	female
41004	Ectorhinal area/Layer 6a	1937800	0	0	2	het	female
41004	Ectorhinal area/Layer 6b	287200	0	0	2	het	female
41004	Edinger-Westphal nucleus	132000	0	0	2	het	female
41004	Endopiriform nucleus	14134900	1435	0.000101522	2	het	female
41004	Endopiriform nucleus, dorsal part	9194600	147	1.60E-05	2	het	female
41004	Endopiriform nucleus, ventral part	4940300	1288	0.000260713	2	het	female
41004	Entorhinal area	56045200	806	1.44E-05	2	het	female
41004	Entorhinal area, lateral part	33098900	750	2.27E-05	2	het	female
41004	Entorhinal area, lateral part, layer 1	4827800	6	1.24E-06	2	het	female
41004	Entorhinal area, lateral part, layer 2	8117000	0	0	2	het	female
41004	Entorhinal area, lateral part, layer 3	6875500	0	0	2	het	female
41004	Entorhinal area, lateral part, layer 5	7632900	13	1.70E-06	2	het	female
41004	Entorhinal area, lateral part, layer 6a	5645700	731	0.000129479	2	het	female
41004	Entorhinal area, medial part, dorsal zone	22946300	56	2.44E-06	2	het	female
41004	Entorhinal area, medial part, dorsal zone, layer 1	5125700	0	0	2	het	female
41004	Entorhinal area, medial part, dorsal zone, layer 2	5509800	0	0	2	het	female
41004	Entorhinal area, medial part, dorsal zone, layer 3	4483400	0	0	2	het	female
41004	Entorhinal area, medial part, dorsal zone, layer 5	4487700	0	0	2	het	female
41004	Entorhinal area, medial part, dorsal zone, layer 6	3339700	56	1.68E-05	2	het	female
41004	Epithalamus	2635100	0	0	2	het	female
41004	Ethmoid nucleus of the thalamus	1069700	0	0	2	het	female
41004	External cuneate nucleus	1083600	0	0	2	het	female
41004	Facial motor nucleus	4622000	640	0.000138468	2	het	female
41004	Fasciola cinerea	236400	0	0	2	het	female
41004	Fastigial nucleus	2573300	0	0	2	het	female
41004	Field CA1	46376500	69192	0.001491963	2	het	female
41004	Field CA2	2241000	26	1.16E-05	2	het	female
41004	Field CA3	28261100	560	1.98E-05	2	het	female
41004	Fields of Forel	1070400	0	0	2	het	female
41004	Flocculus	5450700	0	0	2	het	female
41004	Folium-tuber vermis (VII)	4490100	13702	0.003051602	2	het	female
41004	Frontal pole, cerebral cortex	5200900	3001	0.000577016	2	het	female
41004	Frontal pole, layer 1	1357600	2796	0.002059517	2	het	female
41004	Frontal pole, layer 2/3	1139200	0	0	2	het	female
41004	Frontal pole, layer 5	2007600	24	1.20E-05	2	het	female
41004	Frontal pole, layer 6a	686900	181	0.000263503	2	het	female
41004	Frontal pole, layer 6b	9600	0	0	2	het	female
41004	Fundus of striatum	2058400	0	0	2	het	female
41004	Geniculate group, dorsal thalamus	6350000	4	6.30E-07	2	het	female
41004	Geniculate group, ventral thalamus	2234500	0	0	2	het	female
41004	Gigantocellular reticular nucleus	14869500	55	3.70E-06	2	het	female
41004	Globus pallidus, external segment	7518300	0	0	2	het	female
41004	Globus pallidus, internal segment	2102600	0	0	2	het	female
41004	Gracile nucleus	223300	0	0	2	het	female
41004	Gustatory areas	9121000	0	0	2	het	female
41004	Gustatory areas, layer 1	986700	0	0	2	het	female
41004	Gustatory areas, layer 2/3	2025800	0	0	2	het	female
41004	Gustatory areas, layer 4	749400	0	0	2	het	female
41004	Gustatory areas, layer 5	2822100	0	0	2	het	female
41004	Gustatory areas, layer 6a	2322900	0	0	2	het	female
41004	Gustatory areas, layer 6b	214100	0	0	2	het	female
41004	Hemispheric regions	128305500	767	5.98E-06	2	het	female
41004	Hindbrain	235287900	17046	7.24E-05	2	het	female
41004	Hippocampal formation	199294900	191590	0.000961339	2	het	female
41004	Hippocampal region	106612800	70902	0.000665042	2	het	female
41004	Hippocampo-amygdalar transition area	1659600	72	4.34E-05	2	het	female
41004	Hypoglossal nucleus	1528500	0	0	2	het	female
41004	Hypothalamic lateral zone	28207100	25	8.86E-07	2	het	female
41004	Hypothalamic medial zone	19075100	2550	0.000133682	2	het	female
41004	Hypothalamus	74524300	2724	3.66E-05	2	het	female
41004	Induseum griseum	585400	823	0.001405876	2	het	female
41004	Inferior colliculus	19214200	0	0	2	het	female
41004	Inferior colliculus, central nucleus	4744700	0	0	2	het	female
41004	Inferior colliculus, dorsal nucleus	5802500	0	0	2	het	female
41004	Inferior colliculus, external nucleus	8667000	0	0	2	het	female
41004	Inferior olivary complex	3010500	0	0	2	het	female
41004	Inferior salivatory nucleus	37000	0	0	2	het	female
41004	Infracerebellar nucleus	265700	0	0	2	het	female
41004	Infralimbic area	4446800	274	6.16E-05	2	het	female
41004	Infralimbic area, layer 1	743700	215	0.000289095	2	het	female
41004	Infralimbic area, layer 2/3	705100	12	1.70E-05	2	het	female
41004	Infralimbic area, layer 5	1740200	16	9.19E-06	2	het	female
41004	Infralimbic area, layer 6a	1187600	31	2.61E-05	2	het	female
41004	Infralimbic area, layer 6b	70200	0	0	2	het	female
41004	Interanterodorsal nucleus of the thalamus	517100	0	0	2	het	female
41004	Interanteromedial nucleus of the thalamus	206200	0	0	2	het	female
41004	Interbrain	167647200	4544	2.71E-05	2	het	female
41004	Intercalated amygdalar nucleus	927300	0	0	2	het	female
41004	Interfascicular nucleus raphe	420000	0	0	2	het	female
41004	Intergeniculate leaflet of the lateral geniculate complex	296300	0	0	2	het	female
41004	Intermediate geniculate nucleus	97900	0	0	2	het	female
41004	Intermediate reticular nucleus	14906500	687	4.61E-05	2	het	female
41004	Intermediodorsal nucleus of the thalamus	860900	0	0	2	het	female
41004	Interpeduncular nucleus	1759200	233	0.000132447	2	het	female
41004	Interpeduncular nucleus, apical	124900	0	0	2	het	female
41004	Interpeduncular nucleus, caudal	343100	0	0	2	het	female
41004	Interpeduncular nucleus, dorsolateral	186300	188	0.001009125	2	het	female
41004	Interpeduncular nucleus, dorsomedial	90300	0	0	2	het	female
41004	Interpeduncular nucleus, intermediate	154700	0	0	2	het	female
41004	Interpeduncular nucleus, lateral	306600	0	0	2	het	female
41004	Interpeduncular nucleus, rostral	388900	0	0	2	het	female
41004	Interpeduncular nucleus, rostrolateral	89700	45	0.000501672	2	het	female
41004	Interposed nucleus	4041000	0	0	2	het	female
41004	Interstitial nucleus of Cajal	417800	0	0	2	het	female
41004	Intertrigeminal nucleus	204300	0	0	2	het	female
41004	Intralaminar nuclei of the dorsal thalamus	7590400	9	1.19E-06	2	het	female
41004	Isocortex	658200100	47360	7.20E-05	2	het	female
41004	Koelliker-Fuse subnucleus	788700	0	0	2	het	female
41004	Lateral amygdalar nucleus	4110600	11	2.68E-06	2	het	female
41004	Lateral dorsal nucleus of thalamus	4780800	12	2.51E-06	2	het	female
41004	Lateral group of the dorsal thalamus	13744600	100	7.28E-06	2	het	female
41004	Lateral habenula	1427300	0	0	2	het	female
41004	Lateral hypothalamic area	11150400	0	0	2	het	female
41004	Lateral mammillary nucleus	354400	0	0	2	het	female
41004	Lateral posterior nucleus of the thalamus	5150900	0	0	2	het	female
41004	Lateral preoptic area	2915900	0	0	2	het	female
41004	Lateral reticular nucleus	3184800	706	0.000221678	2	het	female
41004	Lateral reticular nucleus, magnocellular part	2873200	706	0.000245719	2	het	female
41004	Lateral reticular nucleus, parvicellular part	311600	0	0	2	het	female
41004	Lateral septal complex	17164400	11933	0.000695218	2	het	female
41004	Lateral septal nucleus	14852200	9910	0.000667241	2	het	female
41004	Lateral septal nucleus, caudal (caudodorsal) part	2417300	0	0	2	het	female
41004	Lateral septal nucleus, rostral (rostroventral) part	9357200	9862	0.001053948	2	het	female
41004	Lateral septal nucleus, ventral part	3077700	48	1.56E-05	2	het	female
41004	Lateral terminal nucleus of the accessory optic tract	84700	0	0	2	het	female
41004	Lateral vestibular nucleus	1434200	0	0	2	het	female
41004	Lateral visual area	6927400	47	6.78E-06	2	het	female
41004	Lateral visual area, layer 1	1045400	47	4.50E-05	2	het	female
41004	Lateral visual area, layer 2/3	1710900	0	0	2	het	female
41004	Lateral visual area, layer 4	1020200	0	0	2	het	female
41004	Lateral visual area, layer 5	1780900	0	0	2	het	female
41004	Lateral visual area, layer 6a	1157900	0	0	2	het	female
41004	Lateral visual area, layer 6b	212100	0	0	2	het	female
41004	Laterodorsal tegmental nucleus	1037800	0	0	2	het	female
41004	Laterointermediate area	2775800	0	0	2	het	female
41004	Laterointermediate area, layer 1	422600	0	0	2	het	female
41004	Laterointermediate area, layer 2/3	669400	0	0	2	het	female
41004	Laterointermediate area, layer 4	327500	0	0	2	het	female
41004	Laterointermediate area, layer 5	837800	0	0	2	het	female
41004	Laterointermediate area, layer 6a	433700	0	0	2	het	female
41004	Laterointermediate area, layer 6b	84800	0	0	2	het	female
41004	Linear nucleus of the medulla	375000	0	0	2	het	female
41004	Lingula (I)	532000	0	0	2	het	female
41004	Lobule II	5724900	0	0	2	het	female
41004	Lobule III	12152100	0	0	2	het	female
41004	Lobules IV-V	33781500	0	0	2	het	female
41004	Locus ceruleus	66100	0	0	2	het	female
41004	Magnocellular nucleus	1894200	0	0	2	het	female
41004	Magnocellular reticular nucleus	3300400	0	0	2	het	female
41004	Main olfactory bulb	94523600	5307	5.61E-05	2	het	female
41004	Mammillary body	5001500	2533	0.000506448	2	het	female
41004	Medial accesory oculomotor nucleus	81700	0	0	2	het	female
41004	Medial amygdalar nucleus	9517000	0	0	2	het	female
41004	Medial geniculate complex	3274900	0	0	2	het	female
41004	Medial geniculate complex, dorsal part	819200	0	0	2	het	female
41004	Medial geniculate complex, medial part	1157800	0	0	2	het	female
41004	Medial geniculate complex, ventral part	1297900	0	0	2	het	female
41004	Medial group of the dorsal thalamus	9305800	0	0	2	het	female
41004	Medial habenula	1207800	0	0	2	het	female
41004	Medial mammillary nucleus	2648600	2368	0.000894057	2	het	female
41004	Medial mammillary nucleus, dorsal part	368900	1814	0.004917322	2	het	female
41004	Medial mammillary nucleus, lateral part	1032300	306	0.000296425	2	het	female
41004	Medial mammillary nucleus, medial part	669300	186	0.000277902	2	het	female
41004	Medial mammillary nucleus, median part	374500	35	9.35E-05	2	het	female
41004	Medial mammillary nucleus, posterior part	203600	27	0.000132613	2	het	female
41004	Medial preoptic area	2589500	0	0	2	het	female
41004	Medial preoptic nucleus	1861800	0	0	2	het	female
41004	Medial pretectal area	189500	0	0	2	het	female
41004	Medial septal complex	5831500	396	6.79E-05	2	het	female
41004	Medial septal nucleus	2076300	392	0.000188797	2	het	female
41004	Medial terminal nucleus of the accessory optic tract	211800	0	0	2	het	female
41004	Medial vestibular nucleus	8137200	0	0	2	het	female
41004	Median eminence	373100	0	0	2	het	female
41004	Median preoptic nucleus	182600	0	0	2	het	female
41004	Mediodorsal nucleus of thalamus	6399500	0	0	2	het	female
41004	Medulla	154169300	5326	3.45E-05	2	het	female
41004	Medulla, behavioral state related	1301100	0	0	2	het	female
41004	Medulla, motor related	90386900	2524	2.79E-05	2	het	female
41004	Medulla, sensory related	38708300	65	1.68E-06	2	het	female
41004	Medullary reticular nucleus	8308700	0	0	2	het	female
41004	Medullary reticular nucleus, dorsal part	4987200	0	0	2	het	female
41004	Medullary reticular nucleus, ventral part	3321500	0	0	2	het	female
41004	Midbrain	173722800	535	3.08E-06	2	het	female
41004	Midbrain raphe nuclei	3514000	233	6.63E-05	2	het	female
41004	Midbrain reticular nucleus	26339800	160	6.07E-06	2	het	female
41004	Midbrain reticular nucleus, retrorubral area	723300	0	0	2	het	female
41004	Midbrain trigeminal nucleus	51200	0	0	2	het	female
41004	Midbrain, behavioral state related	9078600	233	2.57E-05	2	het	female
41004	Midbrain, motor related	102294500	294	2.87E-06	2	het	female
41004	Midbrain, sensory related	30743200	0	0	2	het	female
41004	Midline group of the dorsal thalamus	5117200	0	0	2	het	female
41004	Motor nucleus of trigeminal	1633800	108	6.61E-05	2	het	female
41004	Nodulus (X)	6758600	0	0	2	het	female
41004	Nucleus accumbens	22945600	366	1.60E-05	2	het	female
41004	Nucleus ambiguus	258100	0	0	2	het	female
41004	Nucleus ambiguus, dorsal division	123100	0	0	2	het	female
41004	Nucleus ambiguus, ventral division	135000	0	0	2	het	female
41004	Nucleus incertus	467800	0	0	2	het	female
41004	Nucleus of Darkschewitsch	490700	0	0	2	het	female
41004	Nucleus of Roller	176700	0	0	2	het	female
41004	Nucleus of reuniens	1876400	0	0	2	het	female
41004	Nucleus of the brachium of the inferior colliculus	423300	0	0	2	het	female
41004	Nucleus of the lateral lemniscus	3276600	0	0	2	het	female
41004	Nucleus of the lateral olfactory tract	1613900	0	0	2	het	female
41004	Nucleus of the lateral olfactory tract, layer 3	305600	0	0	2	het	female
41004	Nucleus of the lateral olfactory tract, molecular layer	559800	0	0	2	het	female
41004	Nucleus of the lateral olfactory tract, pyramidal layer	748500	0	0	2	het	female
41004	Nucleus of the optic tract	855100	0	0	2	het	female
41004	Nucleus of the posterior commissure	1339300	0	0	2	het	female
41004	Nucleus of the solitary tract	4307200	0	0	2	het	female
41004	Nucleus of the trapezoid body	831500	0	0	2	het	female
41004	Nucleus prepositus	1039300	0	0	2	het	female
41004	Nucleus raphe magnus	688000	0	0	2	het	female
41004	Nucleus raphe obscurus	233700	0	0	2	het	female
41004	Nucleus raphe pallidus	379400	0	0	2	het	female
41004	Nucleus raphe pontis	464500	0	0	2	het	female
41004	Nucleus sagulum	456400	0	0	2	het	female
41004	Nucleus x	291300	0	0	2	het	female
41004	Nucleus y	117000	0	0	2	het	female
41004	Oculomotor nucleus	156200	0	0	2	het	female
41004	Olfactory areas	248194600	47348	0.00019077	2	het	female
41004	Olfactory tubercle	20851300	147	7.05E-06	2	het	female
41004	Olivary pretectal nucleus	243800	0	0	2	het	female
41004	Orbital area	31232300	8408	0.000269208	2	het	female
41004	Orbital area, lateral part	14851500	1438	9.68E-05	2	het	female
41004	Orbital area, lateral part, layer 1	1935100	1301	0.000672317	2	het	female
41004	Orbital area, lateral part, layer 2/3	3168300	0	0	2	het	female
41004	Orbital area, lateral part, layer 5	6486000	0	0	2	het	female
41004	Orbital area, lateral part, layer 6a	2967000	137	4.62E-05	2	het	female
41004	Orbital area, lateral part, layer 6b	295100	0	0	2	het	female
41004	Orbital area, medial part	7160700	2200	0.000307233	2	het	female
41004	Orbital area, medial part, layer 1	2151300	2043	0.000949658	2	het	female
41004	Orbital area, medial part, layer 2/3	1585100	157	9.90E-05	2	het	female
41004	Orbital area, medial part, layer 5	2322700	0	0	2	het	female
41004	Orbital area, medial part, layer 6a	1073900	0	0	2	het	female
41004	Orbital area, medial part, layer 6b	27700	0	0	2	het	female
41004	Orbital area, ventrolateral part	9220100	4770	0.000517348	2	het	female
41004	Orbital area, ventrolateral part, layer 1	1925900	4517	0.002345397	2	het	female
41004	Orbital area, ventrolateral part, layer 2/3	2600000	36	1.38E-05	2	het	female
41004	Orbital area, ventrolateral part, layer 5	3198600	2	6.25E-07	2	het	female
41004	Orbital area, ventrolateral part, layer 6a	1428400	215	0.000150518	2	het	female
41004	Orbital area, ventrolateral part, layer 6b	67200	0	0	2	het	female
41004	Pallidum	46639300	545	1.17E-05	2	het	female
41004	Pallidum, caudal region	6456200	0	0	2	het	female
41004	Pallidum, dorsal region	9620900	0	0	2	het	female
41004	Pallidum, medial region	7434300	535	7.20E-05	2	het	female
41004	Pallidum, ventral region	17449300	0	0	2	het	female
41004	Parabigeminal nucleus	191300	0	0	2	het	female
41004	Parabrachial nucleus	5223700	0	0	2	het	female
41004	Paracentral nucleus	1133900	9	7.94E-06	2	het	female
41004	Parafascicular nucleus	2347100	0	0	2	het	female
41004	Paraflocculus	22580600	450	1.99E-05	2	het	female
41004	Paragigantocellular reticular nucleus	5209300	0	0	2	het	female
41004	Paragigantocellular reticular nucleus, dorsal part	1063600	0	0	2	het	female
41004	Paragigantocellular reticular nucleus, lateral part	4145700	0	0	2	het	female
41004	Paramedian lobule	20650100	0	0	2	het	female
41004	Paranigral nucleus	106500	0	0	2	het	female
41004	Parapyramidal nucleus	519300	0	0	2	het	female
41004	Parasolitary nucleus	148400	0	0	2	het	female
41004	Parastrial nucleus	405800	0	0	2	het	female
41004	Parasubiculum	4015100	55	1.37E-05	2	het	female
41004	Parasubthalamic nucleus	789700	0	0	2	het	female
41004	Parataenial nucleus	1016600	0	0	2	het	female
41004	Paratrigeminal nucleus	539000	0	0	2	het	female
41004	Paratrochlear nucleus	77500	0	0	2	het	female
41004	Paraventricular hypothalamic nucleus	851500	0	0	2	het	female
41004	Paraventricular hypothalamic nucleus, descending division	567800	0	0	2	het	female
41004	Paraventricular nucleus of the thalamus	1834400	0	0	2	het	female
41004	Parvicellular motor 5 nucleus	343200	0	0	2	het	female
41004	Parvicellular reticular nucleus	12114800	93	7.68E-06	2	het	female
41004	Pedunculopontine nucleus	4684400	0	0	2	het	female
41004	Periaqueductal gray	23654600	0	0	2	het	female
41004	Perifornical nucleus	1096900	0	0	2	het	female
41004	Perihypoglossal nuclei	1216000	0	0	2	het	female
41004	Peripeduncular nucleus	283200	0	0	2	het	female
41004	Perireunensis nucleus	666500	0	0	2	het	female
41004	Perirhinal area	4069100	0	0	2	het	female
41004	Perirhinal area, layer 1	1116300	0	0	2	het	female
41004	Perirhinal area, layer 2/3	1716700	0	0	2	het	female
41004	Perirhinal area, layer 5	891900	0	0	2	het	female
41004	Perirhinal area, layer 6a	279300	0	0	2	het	female
41004	Perirhinal area, layer 6b	64900	0	0	2	het	female
41004	Peritrigeminal zone	1583400	43	2.72E-05	2	het	female
41004	Periventricular hypothalamic nucleus, anterior part	250200	0	0	2	het	female
41004	Periventricular hypothalamic nucleus, intermediate part	1010200	0	0	2	het	female
41004	Periventricular hypothalamic nucleus, posterior part	565300	0	0	2	het	female
41004	Periventricular hypothalamic nucleus, preoptic part	688800	0	0	2	het	female
41004	Periventricular region	9652900	142	1.47E-05	2	het	female
41004	Periventricular zone	3776400	0	0	2	het	female
41004	Piriform area	59299800	13	2.19E-07	2	het	female
41004	Piriform-amygdalar area	5902800	25	4.24E-06	2	het	female
41004	Pons	81118600	11720	0.00014448	2	het	female
41004	Pons, behavioral state related	17381600	0	0	2	het	female
41004	Pons, motor related	28745400	10119	0.000352022	2	het	female
41004	Pons, sensory related	17912200	86	4.80E-06	2	het	female
41004	Pontine central gray	2504200	0	0	2	het	female
41004	Pontine gray	4424000	8390	0.001896474	2	het	female
41004	Pontine reticular nucleus	12153900	0	0	2	het	female
41004	Pontine reticular nucleus, caudal part	12395400	14	1.13E-06	2	het	female
41004	Posterior amygdalar nucleus	4567800	78	1.71E-05	2	het	female
41004	Posterior auditory area	3369000	0	0	2	het	female
41004	Posterior auditory area, layer 1	636900	0	0	2	het	female
41004	Posterior auditory area, layer 2/3	835900	0	0	2	het	female
41004	Posterior auditory area, layer 4	420100	0	0	2	het	female
41004	Posterior auditory area, layer 5	991700	0	0	2	het	female
41004	Posterior auditory area, layer 6a	398000	0	0	2	het	female
41004	Posterior auditory area, layer 6b	86400	0	0	2	het	female
41004	Posterior complex of the thalamus	5806400	100	1.72E-05	2	het	female
41004	Posterior hypothalamic nucleus	3612400	0	0	2	het	female
41004	Posterior intralaminar thalamic nucleus	847000	0	0	2	het	female
41004	Posterior limiting nucleus of the thalamus	915300	0	0	2	het	female
41004	Posterior parietal association areas	13681000	35	2.56E-06	2	het	female
41004	Posterior pretectal nucleus	624300	0	0	2	het	female
41004	Posterior triangular thalamic nucleus	1328500	49	3.69E-05	2	het	female
41004	Posterodorsal preoptic nucleus	59400	0	0	2	het	female
41004	Posterodorsal tegmental nucleus	202400	0	0	2	het	female
41004	Posterolateral visual area	3770000	0	0	2	het	female
41004	Posterolateral visual area, layer 1	784300	0	0	2	het	female
41004	Posterolateral visual area, layer 2/3	925200	0	0	2	het	female
41004	Posterolateral visual area, layer 4	171800	0	0	2	het	female
41004	Posterolateral visual area, layer 5	1219700	0	0	2	het	female
41004	Posterolateral visual area, layer 6a	610000	0	0	2	het	female
41004	Posterolateral visual area, layer 6b	59000	0	0	2	het	female
41004	Postpiriform transition area	6925600	496	7.16E-05	2	het	female
41004	Postrhinal area	6935300	0	0	2	het	female
41004	Postrhinal area, layer 1	1272300	0	0	2	het	female
41004	Postrhinal area, layer 2/3	1966400	0	0	2	het	female
41004	Postrhinal area, layer 4	327700	0	0	2	het	female
41004	Postrhinal area, layer 5	2151200	0	0	2	het	female
41004	Postrhinal area, layer 6a	1036600	0	0	2	het	female
41004	Postrhinal area, layer 6b	181100	0	0	2	het	female
41004	Postsubiculum	5569100	0	0	2	het	female
41004	Precommissural nucleus	718300	0	0	2	het	female
41004	Prelimbic area	12706500	2789	0.000219494	2	het	female
41004	Prelimbic area, layer 1	2587700	1989	0.000768636	2	het	female
41004	Prelimbic area, layer 2/3	2100600	27	1.29E-05	2	het	female
41004	Prelimbic area, layer 5	5049000	45	8.91E-06	2	het	female
41004	Prelimbic area, layer 6a	2822600	728	0.000257918	2	het	female
41004	Prelimbic area, layer 6b	146600	0	0	2	het	female
41004	Preparasubthalamic nucleus	67800	0	0	2	het	female
41004	Presubiculum	4568500	0	0	2	het	female
41004	Pretectal region	9059800	10	1.10E-06	2	het	female
41004	Primary auditory area	11321400	0	0	2	het	female
41004	Primary auditory area, layer 1	2045200	0	0	2	het	female
41004	Primary auditory area, layer 2/3	2546600	0	0	2	het	female
41004	Primary auditory area, layer 4	1254900	0	0	2	het	female
41004	Primary auditory area, layer 5	3721600	0	0	2	het	female
41004	Primary auditory area, layer 6a	1486900	0	0	2	het	female
41004	Primary auditory area, layer 6b	266200	0	0	2	het	female
41004	Primary motor area	61548300	12420	0.000201793	2	het	female
41004	Primary motor area, Layer 1	6839900	0	0	2	het	female
41004	Primary motor area, Layer 2/3	18898500	0	0	2	het	female
41004	Primary motor area, Layer 5	17287100	2565	0.000148377	2	het	female
41004	Primary motor area, Layer 6a	17327100	9838	0.000567781	2	het	female
41004	Primary motor area, Layer 6b	1195700	17	1.42E-05	2	het	female
41004	Primary somatosensory area	131613200	1746	1.33E-05	2	het	female
41004	Primary somatosensory area, barrel field	33624100	10	2.97E-07	2	het	female
41004	Primary somatosensory area, barrel field, layer 1	4418600	6	1.36E-06	2	het	female
41004	Primary somatosensory area, barrel field, layer 2/3	7882500	0	0	2	het	female
41004	Primary somatosensory area, barrel field, layer 4	6691600	0	0	2	het	female
41004	Primary somatosensory area, barrel field, layer 5	6497000	0	0	2	het	female
41004	Primary somatosensory area, barrel field, layer 6a	7307200	4	5.47E-07	2	het	female
41004	Primary somatosensory area, barrel field, layer 6b	827200	0	0	2	het	female
41004	Primary somatosensory area, lower limb	11847000	1051	8.87E-05	2	het	female
41004	Primary somatosensory area, lower limb, layer 1	1451200	0	0	2	het	female
41004	Primary somatosensory area, lower limb, layer 2/3	3076400	0	0	2	het	female
41004	Primary somatosensory area, lower limb, layer 4	1296200	0	0	2	het	female
41004	Primary somatosensory area, lower limb, layer 5	2785000	416	0.000149372	2	het	female
41004	Primary somatosensory area, lower limb, layer 6a	2949100	635	0.00021532	2	het	female
41004	Primary somatosensory area, lower limb, layer 6b	289100	0	0	2	het	female
41004	Primary somatosensory area, mouth	35741500	134	3.75E-06	2	het	female
41004	Primary somatosensory area, mouth, layer 1	4288800	0	0	2	het	female
41004	Primary somatosensory area, mouth, layer 2/3	8281300	0	0	2	het	female
41004	Primary somatosensory area, mouth, layer 4	5358400	0	0	2	het	female
41004	Primary somatosensory area, mouth, layer 5	7032500	6	8.53E-07	2	het	female
41004	Primary somatosensory area, mouth, layer 6a	10068600	128	1.27E-05	2	het	female
41004	Primary somatosensory area, mouth, layer 6b	711900	0	0	2	het	female
41004	Primary somatosensory area, nose	16959400	19	1.12E-06	2	het	female
41004	Primary somatosensory area, nose, layer 1	2185300	0	0	2	het	female
41004	Primary somatosensory area, nose, layer 2/3	3485300	0	0	2	het	female
41004	Primary somatosensory area, nose, layer 4	3022300	0	0	2	het	female
41004	Primary somatosensory area, nose, layer 5	3216400	0	0	2	het	female
41004	Primary somatosensory area, nose, layer 6a	4737800	19	4.01E-06	2	het	female
41004	Primary somatosensory area, nose, layer 6b	312300	0	0	2	het	female
41004	Primary somatosensory area, trunk	7332100	13	1.77E-06	2	het	female
41004	Primary somatosensory area, trunk, layer 1	1043700	0	0	2	het	female
41004	Primary somatosensory area, trunk, layer 2/3	2125400	0	0	2	het	female
41004	Primary somatosensory area, trunk, layer 4	787000	0	0	2	het	female
41004	Primary somatosensory area, trunk, layer 5	1880500	0	0	2	het	female
41004	Primary somatosensory area, trunk, layer 6a	1304500	13	9.97E-06	2	het	female
41004	Primary somatosensory area, trunk, layer 6b	191000	0	0	2	het	female
41004	Primary somatosensory area, unassigned	6648300	34	5.11E-06	2	het	female
41004	Primary somatosensory area, unassigned, layer 1	847000	0	0	2	het	female
41004	Primary somatosensory area, unassigned, layer 2/3	1653000	0	0	2	het	female
41004	Primary somatosensory area, unassigned, layer 4	935900	0	0	2	het	female
41004	Primary somatosensory area, unassigned, layer 5	1351000	0	0	2	het	female
41004	Primary somatosensory area, unassigned, layer 6a	1714000	34	1.98E-05	2	het	female
41004	Primary somatosensory area, unassigned, layer 6b	147400	0	0	2	het	female
41004	Primary somatosensory area, upper limb	19460800	485	2.49E-05	2	het	female
41004	Primary somatosensory area, upper limb, layer 1	2281100	0	0	2	het	female
41004	Primary somatosensory area, upper limb, layer 2/3	4725200	0	0	2	het	female
41004	Primary somatosensory area, upper limb, layer 4	2520800	0	0	2	het	female
41004	Primary somatosensory area, upper limb, layer 5	4000400	91	2.27E-05	2	het	female
41004	Primary somatosensory area, upper limb, layer 6a	5480200	394	7.19E-05	2	het	female
41004	Primary somatosensory area, upper limb, layer 6b	453100	0	0	2	het	female
41004	Primary visual area	38925300	522	1.34E-05	2	het	female
41004	Primary visual area, layer 1	6744800	522	7.74E-05	2	het	female
41004	Primary visual area, layer 2/3	10855500	0	0	2	het	female
41004	Primary visual area, layer 4	5631900	0	0	2	het	female
41004	Primary visual area, layer 5	8635800	0	0	2	het	female
41004	Primary visual area, layer 6a	6120300	0	0	2	het	female
41004	Primary visual area, layer 6b	937000	0	0	2	het	female
41004	Principal sensory nucleus of the trigeminal	4828800	0	0	2	het	female
41004	Prosubiculum	6374100	71824	0.011268101	2	het	female
41004	Pyramus (VIII)	5251600	58	1.10E-05	2	het	female
41004	Red nucleus	4017400	0	0	2	het	female
41004	Reticular nucleus of the thalamus	6885300	0	0	2	het	female
41004	Retrochiasmatic area	738300	0	0	2	het	female
41004	Retrohippocampal region	90289900	120635	0.001336085	2	het	female
41004	Retroparafascicular nucleus	310900	0	0	2	het	female
41004	Retrosplenial area	51579000	291	5.64E-06	2	het	female
41004	Retrosplenial area, dorsal part	18716100	141	7.53E-06	2	het	female
41004	Retrosplenial area, dorsal part, layer 1	3972400	113	2.84E-05	2	het	female
41004	Retrosplenial area, dorsal part, layer 2/3	4725400	0	0	2	het	female
41004	Retrosplenial area, dorsal part, layer 4	0	0		2	het	female
41004	Retrosplenial area, dorsal part, layer 5	5954600	28	4.70E-06	2	het	female
41004	Retrosplenial area, dorsal part, layer 6a	3898600	0	0	2	het	female
41004	Retrosplenial area, dorsal part, layer 6b	165100	0	0	2	het	female
41004	Retrosplenial area, lateral agranular part	11931800	37	3.10E-06	2	het	female
41004	Retrosplenial area, lateral agranular part, layer 1	2523100	3	1.19E-06	2	het	female
41004	Retrosplenial area, lateral agranular part, layer 2/3	3328400	0	0	2	het	female
41004	Retrosplenial area, lateral agranular part, layer 5	3736000	0	0	2	het	female
41004	Retrosplenial area, lateral agranular part, layer 6a	2161700	34	1.57E-05	2	het	female
41004	Retrosplenial area, lateral agranular part, layer 6b	182600	0	0	2	het	female
41004	Retrosplenial area, ventral part	20931100	113	5.40E-06	2	het	female
41004	Retrosplenial area, ventral part, layer 1	4378600	6	1.37E-06	2	het	female
41004	Retrosplenial area, ventral part, layer 2/3	4769000	101	2.12E-05	2	het	female
41004	Retrosplenial area, ventral part, layer 5	8163900	6	7.35E-07	2	het	female
41004	Retrosplenial area, ventral part, layer 6a	3365900	0	0	2	het	female
41004	Retrosplenial area, ventral part, layer 6b	253700	0	0	2	het	female
41004	Rhomboid nucleus	426100	0	0	2	het	female
41004	Rostral linear nucleus raphe	265300	0	0	2	het	female
41004	Rostrolateral area, layer 1	990100	35	3.53E-05	2	het	female
41004	Rostrolateral area, layer 2/3	1576300	0	0	2	het	female
41004	Rostrolateral area, layer 4	831800	0	0	2	het	female
41004	Rostrolateral area, layer 5	1370700	0	0	2	het	female
41004	Rostrolateral area, layer 6a	815600	0	0	2	het	female
41004	Rostrolateral area, layer 6b	150700	0	0	2	het	female
41004	Rostrolateral visual area	5735200	35	6.10E-06	2	het	female
41004	Secondary motor area	71696900	15843	0.000220972	2	het	female
41004	Secondary motor area, layer 1	12048300	375	3.11E-05	2	het	female
41004	Secondary motor area, layer 2/3	19888900	0	0	2	het	female
41004	Secondary motor area, layer 5	24308600	2156	8.87E-05	2	het	female
41004	Secondary motor area, layer 6a	14901700	13259	0.000889764	2	het	female
41004	Secondary motor area, layer 6b	549400	53	9.65E-05	2	het	female
41004	Septofimbrial nucleus	2131800	2023	0.000948963	2	het	female
41004	Septohippocampal nucleus	180400	0	0	2	het	female
41004	Simple lobule	25065300	280	1.12E-05	2	het	female
41004	Somatomotor areas	133245200	28263	0.000212113	2	het	female
41004	Somatosensory areas	182288300	1764	9.68E-06	2	het	female
41004	Spinal nucleus of the trigeminal, caudal part	7438000	0	0	2	het	female
41004	Spinal nucleus of the trigeminal, interpolar part	10263900	0	0	2	het	female
41004	Spinal nucleus of the trigeminal, oral part	4829500	65	1.35E-05	2	het	female
41004	Spinal vestibular nucleus	3782600	0	0	2	het	female
41004	Striatum	233623200	13675	5.85E-05	2	het	female
41004	Striatum dorsal region	137537500	88	6.40E-07	2	het	female
41004	Striatum ventral region	45855300	513	1.12E-05	2	het	female
41004	Striatum-like amygdalar nuclei	19724900	0	0	2	het	female
41004	Subceruleus nucleus	132800	0	0	2	het	female
41004	Subcommissural organ	60700	0	0	2	het	female
41004	Subfornical organ	90300	122	0.001351052	2	het	female
41004	Subgeniculate nucleus	107300	0	0	2	het	female
41004	Subiculum	10619900	47878	0.004508329	2	het	female
41004	Sublaterodorsal nucleus	234900	0	0	2	het	female
41004	Submedial nucleus of the thalamus	1378900	0	0	2	het	female
41004	Subparafascicular area	619900	0	0	2	het	female
41004	Subparafascicular nucleus	1030200	0	0	2	het	female
41004	Subparafascicular nucleus, magnocellular part	378500	0	0	2	het	female
41004	Subparafascicular nucleus, parvicellular part	651700	0	0	2	het	female
41004	Subparaventricular zone	549600	0	0	2	het	female
41004	Substantia innominata	15555100	0	0	2	het	female
41004	Substantia nigra, compact part	880200	0	0	2	het	female
41004	Substantia nigra, reticular part	6832500	0	0	2	het	female
41004	Subthalamic nucleus	805600	0	0	2	het	female
41004	Superior central nucleus raphe	2823800	0	0	2	het	female
41004	Superior colliculus, motor related	25557300	124	4.85E-06	2	het	female
41004	Superior colliculus, motor related, deep gray layer	5629700	0	0	2	het	female
41004	Superior colliculus, motor related, deep white layer	1577200	0	0	2	het	female
41004	Superior colliculus, motor related, intermediate gray layer	9048300	0	0	2	het	female
41004	Superior colliculus, motor related, intermediate white layer	9302100	124	1.33E-05	2	het	female
41004	Superior colliculus, optic layer	3041800	0	0	2	het	female
41004	Superior colliculus, sensory related	10346100	0	0	2	het	female
41004	Superior colliculus, superficial gray layer	5554700	0	0	2	het	female
41004	Superior colliculus, zonal layer	1749600	0	0	2	het	female
41004	Superior olivary complex	4583100	86	1.88E-05	2	het	female
41004	Superior olivary complex, lateral part	1700600	86	5.06E-05	2	het	female
41004	Superior olivary complex, medial part	1018800	0	0	2	het	female
41004	Superior olivary complex, periolivary region	1863700	0	0	2	het	female
41004	Superior vestibular nucleus	1760700	0	0	2	het	female
41004	Supplemental somatosensory area	50675100	18	3.55E-07	2	het	female
41004	Supplemental somatosensory area, layer 1	6593600	0	0	2	het	female
41004	Supplemental somatosensory area, layer 2/3	11722000	0	0	2	het	female
41004	Supplemental somatosensory area, layer 4	6626500	0	0	2	het	female
41004	Supplemental somatosensory area, layer 5	12739700	18	1.41E-06	2	het	female
41004	Supplemental somatosensory area, layer 6a	11844900	0	0	2	het	female
41004	Supplemental somatosensory area, layer 6b	1148400	0	0	2	het	female
41004	Suprachiasmatic nucleus	327400	0	0	2	het	female
41004	Suprageniculate nucleus	802300	0	0	2	het	female
41004	Supragenual nucleus	67200	0	0	2	het	female
41004	Supramammillary nucleus	1235600	165	0.000133538	2	het	female
41004	Supraoculomotor periaqueductal gray	228600	0	0	2	het	female
41004	Supraoptic nucleus	238900	0	0	2	het	female
41004	Supratrigeminal nucleus	1194400	0	0	2	het	female
41004	Taenia tecta	7531700	9979	0.001324933	2	het	female
41004	Taenia tecta, dorsal part	3888400	1282	0.000329699	2	het	female
41004	Taenia tecta, ventral part	3643300	8697	0.002387122	2	het	female
41004	Tegmental reticular nucleus	3563300	1564	0.000438919	2	het	female
41004	Temporal association areas	15851000	0	0	2	het	female
41004	Temporal association areas, layer 1	2737100	0	0	2	het	female
41004	Temporal association areas, layer 2/3	3633200	0	0	2	het	female
41004	Temporal association areas, layer 4	1620400	0	0	2	het	female
41004	Temporal association areas, layer 5	4798600	0	0	2	het	female
41004	Temporal association areas, layer 6a	2632000	0	0	2	het	female
41004	Temporal association areas, layer 6b	429700	0	0	2	het	female
41004	Thalamus	93122900	1820	1.95E-05	2	het	female
41004	Thalamus, polymodal association cortex related	57661400	121	2.10E-06	2	het	female
41004	Thalamus, sensory-motor cortex related	31165300	1689	5.42E-05	2	het	female
41004	Triangular nucleus of septum	1602800	139	8.67E-05	2	het	female
41004	Trochlear nucleus	33100	0	0	2	het	female
41004	Tuberal nucleus	2735800	0	0	2	het	female
41004	Tuberomammillary nucleus	762900	0	0	2	het	female
41004	Tuberomammillary nucleus, dorsal part	190400	0	0	2	het	female
41004	Tuberomammillary nucleus, ventral part	572500	0	0	2	het	female
41004	Uvula (IX)	9439700	0	0	2	het	female
41004	Vascular organ of the lamina terminalis	42900	0	0	2	het	female
41004	Ventral anterior-lateral complex of the thalamus	3966800	261	6.58E-05	2	het	female
41004	Ventral auditory area	9277000	0	0	2	het	female
41004	Ventral auditory area, layer 1	1496600	0	0	2	het	female
41004	Ventral auditory area, layer 2/3	2016900	0	0	2	het	female
41004	Ventral auditory area, layer 4	1095800	0	0	2	het	female
41004	Ventral auditory area, layer 5	3062100	0	0	2	het	female
41004	Ventral auditory area, layer 6a	1384000	0	0	2	het	female
41004	Ventral auditory area, layer 6b	221600	0	0	2	het	female
41004	Ventral cochlear nucleus	4239300	0	0	2	het	female
41004	Ventral group of the dorsal thalamus	22882000	1685	7.36E-05	2	het	female
41004	Ventral medial nucleus of the thalamus	4346200	0	0	2	het	female
41004	Ventral part of the lateral geniculate complex	1733000	0	0	2	het	female
41004	Ventral posterior complex of the thalamus	13240500	1375	0.000103848	2	het	female
41004	Ventral posterolateral nucleus of the thalamus	4084000	151	3.70E-05	2	het	female
41004	Ventral posterolateral nucleus of the thalamus, parvicellular part	445300	0	0	2	het	female
41004	Ventral posteromedial nucleus of the thalamus	7638500	1224	0.000160241	2	het	female
41004	Ventral posteromedial nucleus of the thalamus, parvicellular part	1072700	0	0	2	het	female
41004	Ventral premammillary nucleus	1014800	0	0	2	het	female
41004	Ventral tegmental area	2097200	0	0	2	het	female
41004	Ventral tegmental nucleus	176400	0	0	2	het	female
41004	Ventrolateral preoptic nucleus	336600	0	0	2	het	female
41004	Ventromedial hypothalamic nucleus	2845900	0	0	2	het	female
41004	Ventromedial preoptic nucleus	227200	0	0	2	het	female
41004	Vermal regions	96508600	18311	0.000189734	2	het	female
41004	Vestibular nuclei	15114700	0	0	2	het	female
41004	Vestibulocerebellar nucleus	429100	0	0	2	het	female
41004	Visceral area	12752000	0	0	2	het	female
41004	Visceral area, layer 1	1737300	0	0	2	het	female
41004	Visceral area, layer 2/3	2857500	0	0	2	het	female
41004	Visceral area, layer 4	993100	0	0	2	het	female
41004	Visceral area, layer 5	3933100	0	0	2	het	female
41004	Visceral area, layer 6a	2946400	0	0	2	het	female
41004	Visceral area, layer 6b	284600	0	0	2	het	female
41004	Visual areas	73681200	569	7.72E-06	2	het	female
41004	Xiphoid thalamic nucleus	389800	0	0	2	het	female
41004	Zona incerta	7906700	25	3.16E-06	2	het	female
41004	alveus	6684500	5384	0.000805445	2	het	female
41004	amygdalar capsule	820200	0	0	2	het	female
41004	anterior commissure, olfactory limb	3996500	0	0	2	het	female
41004	anterior commissure, temporal limb	1016900	0	0	2	het	female
41004	arbor vitae	32724400	6798	0.000207735	2	het	female
41004	auditory radiation	1882500	0	0	2	het	female
41004	brachium of the inferior colliculus	1097400	0	0	2	het	female
41004	brachium of the superior colliculus	821900	0	0	2	het	female
41004	central canal, spinal cord/medulla	2300	0	0	2	het	female
41004	cerebal peduncle	3836700	0	0	2	het	female
41004	cerebellar commissure	326200	0	0	2	het	female
41004	cerebellar peduncles	12670000	13	1.03E-06	2	het	female
41004	cerebellum related fiber tracts	45720600	6811	0.00014897	2	het	female
41004	cerebral aqueduct	1642500	0	0	2	het	female
41004	cerebral nuclei related	540900	0	0	2	het	female
41004	cerebrum related	30698900	5969	0.000194437	2	het	female
41004	cervicothalamic tract	3424600	106	3.10E-05	2	het	female
41004	choroid plexus	6204600	376	6.06E-05	2	het	female
41004	cingulum bundle	7236800	0	0	2	het	female
41004	cochlear nerve	6613500	130	1.97E-05	2	het	female
41004	columns of the fornix	1335700	0	0	2	het	female
41004	commissural branch of stria terminalis	173600	0	0	2	het	female
41004	corpus callosum	43516800	2669	6.13E-05	2	het	female
41004	corpus callosum, anterior forceps	10830600	1630	0.0001505	2	het	female
41004	corpus callosum, body	16551200	2	1.21E-07	2	het	female
41004	corpus callosum, extreme capsule	488200	0	0	2	het	female
41004	corpus callosum, posterior forceps	6938000	980	0.000141251	2	het	female
41004	corpus callosum, splenium	3733100	0	0	2	het	female
41004	corticospinal tract	16753200	34	2.03E-06	2	het	female
41004	cranial nerves	59871000	827	1.38E-05	2	het	female
41004	crossed tectospinal pathway	2585200	0	0	2	het	female
41004	cuneate fascicle	28200	0	0	2	het	female
41004	direct tectospinal pathway	0	0		2	het	female
41004	doral tegmental decussation	34000	0	0	2	het	female
41004	dorsal acoustic stria	62500	0	0	2	het	female
41004	dorsal column	28200	0	0	2	het	female
41004	dorsal fornix	167500	0	0	2	het	female
41004	dorsal hippocampal commissure	5040700	240	4.76E-05	2	het	female
41004	dorsal limb	934500	16	1.71E-05	2	het	female
41004	dorsal roots	3424600	106	3.10E-05	2	het	female
41004	dorsal spinocerebellar tract	701900	0	0	2	het	female
41004	epithalamus related	2250900	0	0	2	het	female
41004	external capsule	4490700	1630	0.000362972	2	het	female
41004	external medullary lamina of the thalamus	528300	4	7.57E-06	2	het	female
41004	extrapyramidal fiber systems	6131100	0	0	2	het	female
41004	facial nerve	517000	0	0	2	het	female
41004	fasciculus retroflexus	819500	0	0	2	het	female
41004	fiber tracts	231804600	16724	7.21E-05	2	het	female
41004	fimbria	6562800	345	5.26E-05	2	het	female
41004	fornix system	20069800	5969	0.000297412	2	het	female
41004	fourth ventricle	4353800	0	0	2	het	female
41004	genu of corpus callosum	4975700	57	1.15E-05	2	het	female
41004	genu of the facial nerve	122500	0	0	2	het	female
41004	habenular commissure	181000	0	0	2	het	female
41004	hippocampal commissures	5278600	240	4.55E-05	2	het	female
41004	hypothalamus related	3843400	169	4.40E-05	2	het	female
41004	inferior cerebellar peduncle	4197400	4	9.53E-07	2	het	female
41004	inferior colliculus commissure	91400	0	0	2	het	female
41004	internal capsule	9506000	0	0	2	het	female
41004	lateral forebrain bundle system	71998800	2909	4.04E-05	2	het	female
41004	lateral lemniscus	3820900	130	3.40E-05	2	het	female
41004	lateral olfactory tract, body	5097300	333	6.53E-05	2	het	female
41004	lateral olfactory tract, general	6031800	349	5.79E-05	2	het	female
41004	lateral recess	2241400	0	0	2	het	female
41004	lateral ventricle	16214800	488	3.01E-05	2	het	female
41004	mammillary peduncle	151400	0	0	2	het	female
41004	mammillary related	1223100	169	0.000138173	2	het	female
41004	mammillotegmental tract	301200	0	0	2	het	female
41004	mammillothalamic tract	601200	0	0	2	het	female
41004	medial corticohypothalamic tract	40700	0	0	2	het	female
41004	medial forebrain bundle	245200	0	0	2	het	female
41004	medial forebrain bundle system	34542300	6138	0.000177695	2	het	female
41004	medial lemniscus	3396400	106	3.12E-05	2	het	female
41004	medial longitudinal fascicle	700100	0	0	2	het	female
41004	middle cerebellar peduncle	4388400	0	0	2	het	female
41004	motor root of the trigeminal nerve	243400	0	0	2	het	female
41004	nigrostriatal tract	540900	0	0	2	het	female
41004	oculomotor nerve	1006700	0	0	2	het	female
41004	olfactory nerve	30777100	582	1.89E-05	2	het	female
41004	olfactory nerve layer of main olfactory bulb	20748800	233	1.12E-05	2	het	female
41004	optic chiasm	1518900	0	0	2	het	female
41004	optic nerve	5962800	1	1.68E-07	2	het	female
41004	optic radiation	9318000	202	2.17E-05	2	het	female
41004	optic tract	3125800	1	3.20E-07	2	het	female
41004	postcommissural fornix	1376400	0	0	2	het	female
41004	posterior commissure	259300	0	0	2	het	female
41004	posteromedial visual area	5832600	0	0	2	het	female
41004	posteromedial visual area, layer 1	1081600	0	0	2	het	female
41004	posteromedial visual area, layer 2/3	1641700	0	0	2	het	female
41004	posteromedial visual area, layer 4	552800	0	0	2	het	female
41004	posteromedial visual area, layer 5	1580900	0	0	2	het	female
41004	posteromedial visual area, layer 6a	826800	0	0	2	het	female
41004	posteromedial visual area, layer 6b	148800	0	0	2	het	female
41004	principal mammillary tract	169300	169	0.000998228	2	het	female
41004	pyramid	2997700	0	0	2	het	female
41004	pyramidal decussation	0	0		2	het	female
41004	rubrospinal tract	2971000	0	0	2	het	female
41004	sensory root of the trigeminal nerve	10066900	8	7.95E-07	2	het	female
41004	solitary tract	53300	0	0	2	het	female
41004	spinal tract of the trigeminal nerve	7604900	8	1.05E-06	2	het	female
41004	stria medullaris	1250400	0	0	2	het	female
41004	stria terminalis	1555200	0	0	2	het	female
41004	subependymal zone	665900	0	0	2	het	female
41004	superior cerebelar peduncles	4084200	9	2.20E-06	2	het	female
41004	superior cerebellar peduncle decussation	183300	0	0	2	het	female
41004	superior colliculus commissure	147200	0	0	2	het	female
41004	supra-callosal cerebral white matter	6603300	0	0	2	het	female
41004	supraoptic commissures	124200	0	0	2	het	female
41004	tectospinal pathway	2619200	0	0	2	het	female
41004	thalamus related	11728800	206	1.76E-05	2	het	female
41004	third ventricle	3643700	2603	0.000714384	2	het	female
41004	trapezoid body	1541300	0	0	2	het	female
41004	trigeminal nerve	10310300	8	7.76E-07	2	het	female
41004	trochlear nerve	37600	0	0	2	het	female
41004	uncinate fascicle	383100	0	0	2	het	female
41004	vagus nerve	53300	0	0	2	het	female
41004	ventral hippocampal commissure	237900	0	0	2	het	female
41004	ventral spinocerebellar tract	1354600	9	6.64E-06	2	het	female
41004	ventral tegmental decussation	165500	0	0	2	het	female
41004	ventricular systems	25857100	3091	0.000119542	2	het	female
41004	vestibular nerve	1096800	0	0	2	het	female
41004	vestibulocochlear nerve	7710300	130	1.69E-05	2	het	female
41004	vomeronasal nerve	71300	0	0	2	het	female
41072	Abducens nucleus	154200	0	0	2	het	female
41072	Accessory facial motor nucleus	42500	0	0	2	het	female
41072	Accessory olfactory bulb	3039500	4241	0.001395295	2	het	female
41072	Accessory olfactory bulb, glomerular layer	698400	1525	0.002183562	2	het	female
41072	Accessory olfactory bulb, granular layer	1006200	0	0	2	het	female
41072	Accessory olfactory bulb, mitral layer	1334900	2716	0.002034609	2	het	female
41072	Accessory supraoptic group	27500	0	0	2	het	female
41072	Accessory trigeminal nucleus	80500	0	0	2	het	female
41072	Agranular insular area	45064000	841	1.87E-05	2	het	female
41072	Agranular insular area, dorsal part	21555500	794	3.68E-05	2	het	female
41072	Agranular insular area, dorsal part, layer 1	2795800	726	0.000259675	2	het	female
41072	Agranular insular area, dorsal part, layer 2/3	5524800	0	0	2	het	female
41072	Agranular insular area, dorsal part, layer 5	8402000	0	0	2	het	female
41072	Agranular insular area, dorsal part, layer 6a	4526100	68	1.50E-05	2	het	female
41072	Agranular insular area, dorsal part, layer 6b	306800	0	0	2	het	female
41072	Agranular insular area, posterior part	13950000	46	3.30E-06	2	het	female
41072	Agranular insular area, posterior part, layer 1	2497500	7	2.80E-06	2	het	female
41072	Agranular insular area, posterior part, layer 2/3	4684500	39	8.33E-06	2	het	female
41072	Agranular insular area, posterior part, layer 5	4301500	0	0	2	het	female
41072	Agranular insular area, posterior part, layer 6a	2356600	0	0	2	het	female
41072	Agranular insular area, posterior part, layer 6b	109900	0	0	2	het	female
41072	Agranular insular area, ventral part	9558500	1	1.05E-07	2	het	female
41072	Agranular insular area, ventral part, layer 1	1478800	1	6.76E-07	2	het	female
41072	Agranular insular area, ventral part, layer 2/3	3341700	0	0	2	het	female
41072	Agranular insular area, ventral part, layer 5	3815500	0	0	2	het	female
41072	Agranular insular area, ventral part, layer 6a	902100	0	0	2	het	female
41072	Agranular insular area, ventral part, layer 6b	20400	0	0	2	het	female
41072	Ammon's horn	89142800	90752	0.001018052	2	het	female
41072	Ansiform lobule	66827800	102173	0.0015289	2	het	female
41072	Anterior amygdalar area	2835500	0	0	2	het	female
41072	Anterior area	8222900	0	0	2	het	female
41072	Anterior area, layer 1	1332600	0	0	2	het	female
41072	Anterior area, layer 2/3	2378300	0	0	2	het	female
41072	Anterior area, layer 4	878000	0	0	2	het	female
41072	Anterior area, layer 5	2055300	0	0	2	het	female
41072	Anterior area, layer 6a	1343300	0	0	2	het	female
41072	Anterior area, layer 6b	235400	0	0	2	het	female
41072	Anterior cingulate area	34258200	1967	5.74E-05	2	het	female
41072	Anterior cingulate area, dorsal part	20010700	1724	8.62E-05	2	het	female
41072	Anterior cingulate area, dorsal part, layer 1	3713000	0	0	2	het	female
41072	Anterior cingulate area, dorsal part, layer 2/3	3789900	0	0	2	het	female
41072	Anterior cingulate area, dorsal part, layer 5	7628600	299	3.92E-05	2	het	female
41072	Anterior cingulate area, dorsal part, layer 6a	4710800	1425	0.000302496	2	het	female
41072	Anterior cingulate area, dorsal part, layer 6b	168400	0	0	2	het	female
41072	Anterior cingulate area, ventral part	14247500	243	1.71E-05	2	het	female
41072	Anterior cingulate area, ventral part, 6a	2128100	67	3.15E-05	2	het	female
41072	Anterior cingulate area, ventral part, 6b	345700	0	0	2	het	female
41072	Anterior cingulate area, ventral part, layer 1	2855300	32	1.12E-05	2	het	female
41072	Anterior cingulate area, ventral part, layer 2/3	2993200	11	3.67E-06	2	het	female
41072	Anterior cingulate area, ventral part, layer 5	5925200	133	2.24E-05	2	het	female
41072	Anterior group of the dorsal thalamus	12471900	106	8.50E-06	2	het	female
41072	Anterior hypothalamic nucleus	3938300	0	0	2	het	female
41072	Anterior olfactory nucleus	32069300	6966	0.000217217	2	het	female
41072	Anterior pretectal nucleus	6773800	213	3.14E-05	2	het	female
41072	Anterior tegmental nucleus	243100	37	0.000152201	2	het	female
41072	Anterodorsal nucleus	1044300	0	0	2	het	female
41072	Anterodorsal preoptic nucleus	569100	0	0	2	het	female
41072	Anterolateral visual area	4324300	0	0	2	het	female
41072	Anterolateral visual area, layer 1	667300	0	0	2	het	female
41072	Anterolateral visual area, layer 2/3	1166500	0	0	2	het	female
41072	Anterolateral visual area, layer 4	617200	0	0	2	het	female
41072	Anterolateral visual area, layer 5	1154900	0	0	2	het	female
41072	Anterolateral visual area, layer 6a	599500	0	0	2	het	female
41072	Anterolateral visual area, layer 6b	118900	0	0	2	het	female
41072	Anteromedial nucleus	2086700	0	0	2	het	female
41072	Anteromedial nucleus, dorsal part	1223400	0	0	2	het	female
41072	Anteromedial nucleus, ventral part	863300	0	0	2	het	female
41072	Anteromedial visual area	4553000	0	0	2	het	female
41072	Anteromedial visual area, layer 1	765000	0	0	2	het	female
41072	Anteromedial visual area, layer 2/3	1176400	0	0	2	het	female
41072	Anteromedial visual area, layer 4	347900	0	0	2	het	female
41072	Anteromedial visual area, layer 5	1312400	0	0	2	het	female
41072	Anteromedial visual area, layer 6a	810500	0	0	2	het	female
41072	Anteromedial visual area, layer 6b	140800	0	0	2	het	female
41072	Anteroventral nucleus of thalamus	2558200	88	3.44E-05	2	het	female
41072	Anteroventral periventricular nucleus	1005000	0	0	2	het	female
41072	Anteroventral preoptic nucleus	516600	0	0	2	het	female
41072	Arcuate hypothalamic nucleus	1337300	0	0	2	het	female
41072	Area postrema	616300	85	0.00013792	2	het	female
41072	Area prostriata	2376200	0	0	2	het	female
41072	Auditory areas	33002200	3	9.09E-08	2	het	female
41072	Barrington's nucleus	74400	0	0	2	het	female
41072	Basic cell groups and regions	2708838600	968335	0.000357472	2	het	female
41072	Basolateral amygdalar nucleus	10945200	1476	0.000134854	2	het	female
41072	Basolateral amygdalar nucleus, anterior part	4104700	694	0.000169074	2	het	female
41072	Basolateral amygdalar nucleus, posterior part	4295200	754	0.000175545	2	het	female
41072	Basolateral amygdalar nucleus, ventral part	2545300	28	1.10E-05	2	het	female
41072	Basomedial amygdalar nucleus	8990700	90	1.00E-05	2	het	female
41072	Basomedial amygdalar nucleus, anterior part	4438000	0	0	2	het	female
41072	Basomedial amygdalar nucleus, posterior part	4552700	90	1.98E-05	2	het	female
41072	Bed nuclei of the stria terminalis	7777000	0	0	2	het	female
41072	Bed nucleus of the accessory olfactory tract	147100	0	0	2	het	female
41072	Bed nucleus of the anterior commissure	52900	0	0	2	het	female
41072	Brain stem	765663000	133627	0.000174525	2	het	female
41072	Caudoputamen	148054200	19	1.28E-07	2	het	female
41072	Central amygdalar nucleus	7073200	0	0	2	het	female
41072	Central amygdalar nucleus, capsular part	1606400	0	0	2	het	female
41072	Central amygdalar nucleus, lateral part	1372500	0	0	2	het	female
41072	Central amygdalar nucleus, medial part	4094300	0	0	2	het	female
41072	Central lateral nucleus of the thalamus	1807600	14	7.75E-06	2	het	female
41072	Central linear nucleus raphe	470100	0	0	2	het	female
41072	Central lobule	21782200	677	3.11E-05	2	het	female
41072	Central medial nucleus of the thalamus	1213300	0	0	2	het	female
41072	Cerebellar cortex	335907900	445687	0.001326813	2	het	female
41072	Cerebellar nuclei	10581700	2843	0.000268671	2	het	female
41072	Cerebellum	351212700	448703	0.001277582	2	het	female
41072	Cerebral cortex	1274917300	377060	0.000295753	2	het	female
41072	Cerebral nuclei	317045600	8945	2.82E-05	2	het	female
41072	Cerebrum	1591962900	386005	0.000242471	2	het	female
41072	Claustrum	2974500	0	0	2	het	female
41072	Cochlear nuclei	10021200	56	5.59E-06	2	het	female
41072	Copula pyramidis	17370000	43390	0.002497985	2	het	female
41072	Cortical amygdalar area	19425000	395	2.03E-05	2	het	female
41072	Cortical amygdalar area, anterior part	4592900	1	2.18E-07	2	het	female
41072	Cortical amygdalar area, posterior part	14832100	394	2.66E-05	2	het	female
41072	Cortical amygdalar area, posterior part, lateral zone	7389200	287	3.88E-05	2	het	female
41072	Cortical amygdalar area, posterior part, medial zone	7442900	107	1.44E-05	2	het	female
41072	Cortical plate	1223792700	373761	0.000305412	2	het	female
41072	Cortical subplate	51124600	3299	6.45E-05	2	het	female
41072	Crus 1	34712600	292	8.41E-06	2	het	female
41072	Crus 2	32115200	101881	0.003172361	2	het	female
41072	Culmen	38542800	1601	4.15E-05	2	het	female
41072	Cuneate nucleus	2526400	3024	0.00119696	2	het	female
41072	Cuneiform nucleus	3033900	0	0	2	het	female
41072	Declive (VI)	23010500	19350	0.00084092	2	het	female
41072	Dentate gyrus	34858100	838	2.40E-05	2	het	female
41072	Dentate gyrus, granule cell layer	8388700	168	2.00E-05	2	het	female
41072	Dentate gyrus, molecular layer	22843200	492	2.15E-05	2	het	female
41072	Dentate gyrus, polymorph layer	3626200	178	4.91E-05	2	het	female
41072	Dentate nucleus	1879400	2802	0.001490901	2	het	female
41072	Diagonal band nucleus	4846900	0	0	2	het	female
41072	Dorsal auditory area	7199500	3	4.17E-07	2	het	female
41072	Dorsal auditory area, layer 1	1201500	0	0	2	het	female
41072	Dorsal auditory area, layer 2/3	2022500	1	4.94E-07	2	het	female
41072	Dorsal auditory area, layer 4	795200	0	0	2	het	female
41072	Dorsal auditory area, layer 5	1940500	0	0	2	het	female
41072	Dorsal auditory area, layer 6a	1060800	2	1.89E-06	2	het	female
41072	Dorsal auditory area, layer 6b	179000	0	0	2	het	female
41072	Dorsal cochlear nucleus	3598500	0	0	2	het	female
41072	Dorsal column nuclei	2893100	3214	0.001110919	2	het	female
41072	Dorsal motor nucleus of the vagus nerve	1847000	26	1.41E-05	2	het	female
41072	Dorsal nucleus raphe	975600	0	0	2	het	female
41072	Dorsal part of the lateral geniculate complex	3599400	12	3.33E-06	2	het	female
41072	Dorsal part of the lateral geniculate complex, core	2092200	12	5.74E-06	2	het	female
41072	Dorsal part of the lateral geniculate complex, ipsilateral zone	465500	0	0	2	het	female
41072	Dorsal part of the lateral geniculate complex, shell	1041700	0	0	2	het	female
41072	Dorsal peduncular area	3223500	1885	0.000584768	2	het	female
41072	Dorsal premammillary nucleus	758700	0	0	2	het	female
41072	Dorsal tegmental nucleus	603600	0	0	2	het	female
41072	Dorsal terminal nucleus of the accessory optic tract	72000	0	0	2	het	female
41072	Dorsomedial nucleus of the hypothalamus	1800900	0	0	2	het	female
41072	Ectorhinal area	8574800	47	5.48E-06	2	het	female
41072	Ectorhinal area/Layer 1	1293300	0	0	2	het	female
41072	Ectorhinal area/Layer 2/3	2390300	3	1.26E-06	2	het	female
41072	Ectorhinal area/Layer 5	2709400	0	0	2	het	female
41072	Ectorhinal area/Layer 6a	1907500	38	1.99E-05	2	het	female
41072	Ectorhinal area/Layer 6b	274300	6	2.19E-05	2	het	female
41072	Edinger-Westphal nucleus	180700	0	0	2	het	female
41072	Endopiriform nucleus	15600700	1040	6.67E-05	2	het	female
41072	Endopiriform nucleus, dorsal part	10095600	0	0	2	het	female
41072	Endopiriform nucleus, ventral part	5505100	1040	0.000188916	2	het	female
41072	Entorhinal area	64101600	18558	0.000289509	2	het	female
41072	Entorhinal area, lateral part	33212700	13462	0.000405327	2	het	female
41072	Entorhinal area, lateral part, layer 1	5195700	111	2.14E-05	2	het	female
41072	Entorhinal area, lateral part, layer 2	8363900	1	1.20E-07	2	het	female
41072	Entorhinal area, lateral part, layer 3	6857200	11	1.60E-06	2	het	female
41072	Entorhinal area, lateral part, layer 5	7427300	1441	0.000194014	2	het	female
41072	Entorhinal area, lateral part, layer 6a	5368600	11898	0.00221622	2	het	female
41072	Entorhinal area, medial part, dorsal zone	30888900	5096	0.000164978	2	het	female
41072	Entorhinal area, medial part, dorsal zone, layer 1	8869800	84	9.47E-06	2	het	female
41072	Entorhinal area, medial part, dorsal zone, layer 2	7732500	81	1.05E-05	2	het	female
41072	Entorhinal area, medial part, dorsal zone, layer 3	5682700	70	1.23E-05	2	het	female
41072	Entorhinal area, medial part, dorsal zone, layer 5	5134300	1166	0.0002271	2	het	female
41072	Entorhinal area, medial part, dorsal zone, layer 6	3469600	3695	0.001064964	2	het	female
41072	Epithalamus	2637000	0	0	2	het	female
41072	Ethmoid nucleus of the thalamus	1166000	0	0	2	het	female
41072	External cuneate nucleus	1580300	2018	0.001276973	2	het	female
41072	Facial motor nucleus	6460200	6	9.29E-07	2	het	female
41072	Fasciola cinerea	232800	0	0	2	het	female
41072	Fastigial nucleus	3098300	0	0	2	het	female
41072	Field CA1	52156300	89775	0.001721269	2	het	female
41072	Field CA2	2655900	39	1.47E-05	2	het	female
41072	Field CA3	34330600	938	2.73E-05	2	het	female
41072	Fields of Forel	1272500	161	0.000126523	2	het	female
41072	Flocculus	9594300	68	7.09E-06	2	het	female
41072	Folium-tuber vermis (VII)	10033200	91761	0.009145736	2	het	female
41072	Frontal pole, cerebral cortex	5476800	249	4.55E-05	2	het	female
41072	Frontal pole, layer 1	1390900	112	8.05E-05	2	het	female
41072	Frontal pole, layer 2/3	1315400	14	1.06E-05	2	het	female
41072	Frontal pole, layer 5	2063100	0	0	2	het	female
41072	Frontal pole, layer 6a	701500	123	0.000175339	2	het	female
41072	Frontal pole, layer 6b	5900	0	0	2	het	female
41072	Fundus of striatum	2296100	0	0	2	het	female
41072	Geniculate group, dorsal thalamus	7801400	12	1.54E-06	2	het	female
41072	Geniculate group, ventral thalamus	2723900	0	0	2	het	female
41072	Gigantocellular reticular nucleus	23800200	999	4.20E-05	2	het	female
41072	Globus pallidus, external segment	10238800	0	0	2	het	female
41072	Globus pallidus, internal segment	2928300	0	0	2	het	female
41072	Gracile nucleus	366700	190	0.000518135	2	het	female
41072	Gustatory areas	10528900	0	0	2	het	female
41072	Gustatory areas, layer 1	1233900	0	0	2	het	female
41072	Gustatory areas, layer 2/3	2498900	0	0	2	het	female
41072	Gustatory areas, layer 4	902400	0	0	2	het	female
41072	Gustatory areas, layer 5	3241900	0	0	2	het	female
41072	Gustatory areas, layer 6a	2439200	0	0	2	het	female
41072	Gustatory areas, layer 6b	212600	0	0	2	het	female
41072	Hemispheric regions	196190700	287516	0.001465493	2	het	female
41072	Hindbrain	340421500	111359	0.000327121	2	het	female
41072	Hippocampal formation	234911500	286425	0.001219289	2	het	female
41072	Hippocampal region	124913000	92432	0.000739971	2	het	female
41072	Hippocampo-amygdalar transition area	2137600	483	0.000225954	2	het	female
41072	Hypoglossal nucleus	3217400	23	7.15E-06	2	het	female
41072	Hypothalamic lateral zone	34395500	563	1.64E-05	2	het	female
41072	Hypothalamic medial zone	21127200	8658	0.000409803	2	het	female
41072	Hypothalamus	86243600	9631	0.000111672	2	het	female
41072	Induseum griseum	679300	842	0.001239511	2	het	female
41072	Inferior colliculus	26704800	5	1.87E-07	2	het	female
41072	Inferior colliculus, central nucleus	5889300	1	1.70E-07	2	het	female
41072	Inferior colliculus, dorsal nucleus	7435600	0	0	2	het	female
41072	Inferior colliculus, external nucleus	13379900	4	2.99E-07	2	het	female
41072	Inferior olivary complex	3627500	471	0.000129841	2	het	female
41072	Inferior salivatory nucleus	49300	0	0	2	het	female
41072	Infracerebellar nucleus	338000	0	0	2	het	female
41072	Infralimbic area	5431800	1548	0.000284988	2	het	female
41072	Infralimbic area, layer 1	962200	1522	0.001581792	2	het	female
41072	Infralimbic area, layer 2/3	891700	26	2.92E-05	2	het	female
41072	Infralimbic area, layer 5	2115600	0	0	2	het	female
41072	Infralimbic area, layer 6a	1381800	0	0	2	het	female
41072	Infralimbic area, layer 6b	80500	0	0	2	het	female
41072	Interanterodorsal nucleus of the thalamus	538200	0	0	2	het	female
41072	Interanteromedial nucleus of the thalamus	213900	0	0	2	het	female
41072	Interbrain	193792100	17810	9.19E-05	2	het	female
41072	Intercalated amygdalar nucleus	987000	0	0	2	het	female
41072	Interfascicular nucleus raphe	616200	0	0	2	het	female
41072	Intergeniculate leaflet of the lateral geniculate complex	358100	0	0	2	het	female
41072	Intermediate geniculate nucleus	121200	0	0	2	het	female
41072	Intermediate reticular nucleus	26691400	3924	0.000147014	2	het	female
41072	Intermediodorsal nucleus of the thalamus	850600	0	0	2	het	female
41072	Interpeduncular nucleus	2502000	723	0.000288969	2	het	female
41072	Interpeduncular nucleus, apical	182500	0	0	2	het	female
41072	Interpeduncular nucleus, caudal	491000	0	0	2	het	female
41072	Interpeduncular nucleus, dorsolateral	272700	5	1.83E-05	2	het	female
41072	Interpeduncular nucleus, dorsomedial	140100	0	0	2	het	female
41072	Interpeduncular nucleus, intermediate	220900	7	3.17E-05	2	het	female
41072	Interpeduncular nucleus, lateral	421800	621	0.001472262	2	het	female
41072	Interpeduncular nucleus, rostral	553000	90	0.000162749	2	het	female
41072	Interpeduncular nucleus, rostrolateral	131700	0	0	2	het	female
41072	Interposed nucleus	5068900	41	8.09E-06	2	het	female
41072	Interstitial nucleus of Cajal	582700	0	0	2	het	female
41072	Intertrigeminal nucleus	273300	0	0	2	het	female
41072	Intralaminar nuclei of the dorsal thalamus	8357000	73	8.74E-06	2	het	female
41072	Isocortex	737983200	49626	6.72E-05	2	het	female
41072	Koelliker-Fuse subnucleus	980300	2	2.04E-06	2	het	female
41072	Lateral amygdalar nucleus	4635500	0	0	2	het	female
41072	Lateral dorsal nucleus of thalamus	6030600	18	2.98E-06	2	het	female
41072	Lateral group of the dorsal thalamus	15949400	966	6.06E-05	2	het	female
41072	Lateral habenula	1421500	0	0	2	het	female
41072	Lateral hypothalamic area	13936500	0	0	2	het	female
41072	Lateral mammillary nucleus	475100	1	2.10E-06	2	het	female
41072	Lateral posterior nucleus of the thalamus	6060200	0	0	2	het	female
41072	Lateral preoptic area	3599600	0	0	2	het	female
41072	Lateral reticular nucleus	4492800	2105	0.000468527	2	het	female
41072	Lateral reticular nucleus, magnocellular part	4076300	2105	0.0005164	2	het	female
41072	Lateral reticular nucleus, parvicellular part	416500	0	0	2	het	female
41072	Lateral septal complex	21461500	7480	0.000348531	2	het	female
41072	Lateral septal nucleus	17990600	6141	0.000341345	2	het	female
41072	Lateral septal nucleus, caudal (caudodorsal) part	2642800	0	0	2	het	female
41072	Lateral septal nucleus, rostral (rostroventral) part	11402900	6110	0.000535829	2	het	female
41072	Lateral septal nucleus, ventral part	3944900	31	7.86E-06	2	het	female
41072	Lateral terminal nucleus of the accessory optic tract	111800	0	0	2	het	female
41072	Lateral vestibular nucleus	1553400	0	0	2	het	female
41072	Lateral visual area	7312500	76	1.04E-05	2	het	female
41072	Lateral visual area, layer 1	1098800	76	6.92E-05	2	het	female
41072	Lateral visual area, layer 2/3	1791400	0	0	2	het	female
41072	Lateral visual area, layer 4	1087700	0	0	2	het	female
41072	Lateral visual area, layer 5	1901700	0	0	2	het	female
41072	Lateral visual area, layer 6a	1214500	0	0	2	het	female
41072	Lateral visual area, layer 6b	218400	0	0	2	het	female
41072	Laterodorsal tegmental nucleus	1199700	0	0	2	het	female
41072	Laterointermediate area	2830100	0	0	2	het	female
41072	Laterointermediate area, layer 1	428600	0	0	2	het	female
41072	Laterointermediate area, layer 2/3	668400	0	0	2	het	female
41072	Laterointermediate area, layer 4	333200	0	0	2	het	female
41072	Laterointermediate area, layer 5	870700	0	0	2	het	female
41072	Laterointermediate area, layer 6a	444600	0	0	2	het	female
41072	Laterointermediate area, layer 6b	84600	0	0	2	het	female
41072	Linear nucleus of the medulla	697200	0	0	2	het	female
41072	Lingula (I)	546700	25	4.57E-05	2	het	female
41072	Lobule II	6729100	454	6.75E-05	2	het	female
41072	Lobule III	15053100	223	1.48E-05	2	het	female
41072	Lobules IV-V	38542800	1601	4.15E-05	2	het	female
41072	Locus ceruleus	72600	0	0	2	het	female
41072	Magnocellular nucleus	2175400	0	0	2	het	female
41072	Magnocellular reticular nucleus	4889500	113	2.31E-05	2	het	female
41072	Main olfactory bulb	71864300	6194	8.62E-05	2	het	female
41072	Mammillary body	5781800	6961	0.00120395	2	het	female
41072	Medial accesory oculomotor nucleus	116400	0	0	2	het	female
41072	Medial amygdalar nucleus	11654200	28	2.40E-06	2	het	female
41072	Medial geniculate complex	4202000	0	0	2	het	female
41072	Medial geniculate complex, dorsal part	1064700	0	0	2	het	female
41072	Medial geniculate complex, medial part	1431700	0	0	2	het	female
41072	Medial geniculate complex, ventral part	1705600	0	0	2	het	female
41072	Medial group of the dorsal thalamus	9790800	0	0	2	het	female
41072	Medial habenula	1215500	0	0	2	het	female
41072	Medial mammillary nucleus	3052700	6319	0.002069971	2	het	female
41072	Medial mammillary nucleus, dorsal part	428500	3746	0.008742124	2	het	female
41072	Medial mammillary nucleus, lateral part	1233700	585	0.000474183	2	het	female
41072	Medial mammillary nucleus, medial part	758400	1464	0.00193038	2	het	female
41072	Medial mammillary nucleus, median part	416300	459	0.00110257	2	het	female
41072	Medial mammillary nucleus, posterior part	215800	65	0.000301205	2	het	female
41072	Medial preoptic area	3126000	0	0	2	het	female
41072	Medial preoptic nucleus	2109900	0	0	2	het	female
41072	Medial pretectal area	183200	0	0	2	het	female
41072	Medial septal complex	7677900	538	7.01E-05	2	het	female
41072	Medial septal nucleus	2831000	538	0.000190039	2	het	female
41072	Medial terminal nucleus of the accessory optic tract	239300	0	0	2	het	female
41072	Medial vestibular nucleus	12645400	57	4.51E-06	2	het	female
41072	Median eminence	373900	329	0.000879914	2	het	female
41072	Median preoptic nucleus	274300	0	0	2	het	female
41072	Mediodorsal nucleus of thalamus	6605000	0	0	2	het	female
41072	Medulla	239095600	75663	0.000316455	2	het	female
41072	Medulla, behavioral state related	1695100	8	4.72E-06	2	het	female
41072	Medulla, motor related	143952800	23627	0.00016413	2	het	female
41072	Medulla, sensory related	59155400	43179	0.000729925	2	het	female
41072	Medullary reticular nucleus	15189600	10671	0.00070252	2	het	female
41072	Medullary reticular nucleus, dorsal part	9005600	7738	0.000859243	2	het	female
41072	Medullary reticular nucleus, ventral part	6184000	2933	0.000474288	2	het	female
41072	Midbrain	231449400	4458	1.93E-05	2	het	female
41072	Midbrain raphe nuclei	4945000	723	0.000146208	2	het	female
41072	Midbrain reticular nucleus	36336100	169	4.65E-06	2	het	female
41072	Midbrain reticular nucleus, retrorubral area	1022800	0	0	2	het	female
41072	Midbrain trigeminal nucleus	52000	0	0	2	het	female
41072	Midbrain, behavioral state related	12071800	725	6.01E-05	2	het	female
41072	Midbrain, motor related	133740500	2916	2.18E-05	2	het	female
41072	Midbrain, sensory related	42949700	447	1.04E-05	2	het	female
41072	Midline group of the dorsal thalamus	6220400	0	0	2	het	female
41072	Motor nucleus of trigeminal	2148500	1026	0.000477542	2	het	female
41072	Nodulus (X)	12374900	1314	0.000106183	2	het	female
41072	Nucleus accumbens	24284200	92	3.79E-06	2	het	female
41072	Nucleus ambiguus	391300	304	0.000776898	2	het	female
41072	Nucleus ambiguus, dorsal division	195400	298	0.001525077	2	het	female
41072	Nucleus ambiguus, ventral division	195900	6	3.06E-05	2	het	female
41072	Nucleus incertus	580400	0	0	2	het	female
41072	Nucleus of Darkschewitsch	680700	0	0	2	het	female
41072	Nucleus of Roller	355800	53	0.00014896	2	het	female
41072	Nucleus of reuniens	2274800	0	0	2	het	female
41072	Nucleus of the brachium of the inferior colliculus	602400	0	0	2	het	female
41072	Nucleus of the lateral lemniscus	4765100	76	1.59E-05	2	het	female
41072	Nucleus of the lateral olfactory tract	1880800	0	0	2	het	female
41072	Nucleus of the lateral olfactory tract, layer 3	327200	0	0	2	het	female
41072	Nucleus of the lateral olfactory tract, molecular layer	673000	0	0	2	het	female
41072	Nucleus of the lateral olfactory tract, pyramidal layer	880600	0	0	2	het	female
41072	Nucleus of the optic tract	1072000	2	1.87E-06	2	het	female
41072	Nucleus of the posterior commissure	1461500	0	0	2	het	female
41072	Nucleus of the solitary tract	9000600	97	1.08E-05	2	het	female
41072	Nucleus of the trapezoid body	805700	0	0	2	het	female
41072	Nucleus prepositus	1716500	0	0	2	het	female
41072	Nucleus raphe magnus	921300	0	0	2	het	female
41072	Nucleus raphe obscurus	322600	7	2.17E-05	2	het	female
41072	Nucleus raphe pallidus	451200	1	2.22E-06	2	het	female
41072	Nucleus raphe pontis	520700	0	0	2	het	female
41072	Nucleus sagulum	797300	0	0	2	het	female
41072	Nucleus x	301600	0	0	2	het	female
41072	Nucleus y	132500	0	0	2	het	female
41072	Oculomotor nucleus	215800	0	0	2	het	female
41072	Olfactory areas	250898000	37710	0.0001503	2	het	female
41072	Olfactory tubercle	23947300	179	7.47E-06	2	het	female
41072	Olivary pretectal nucleus	263000	0	0	2	het	female
41072	Orbital area	32394300	5074	0.000156632	2	het	female
41072	Orbital area, lateral part	13822100	932	6.74E-05	2	het	female
41072	Orbital area, lateral part, layer 1	1710800	741	0.000433131	2	het	female
41072	Orbital area, lateral part, layer 2/3	2862500	0	0	2	het	female
41072	Orbital area, lateral part, layer 5	5924800	44	7.43E-06	2	het	female
41072	Orbital area, lateral part, layer 6a	2973500	147	4.94E-05	2	het	female
41072	Orbital area, lateral part, layer 6b	350500	0	0	2	het	female
41072	Orbital area, medial part	8447300	1009	0.000119446	2	het	female
41072	Orbital area, medial part, layer 1	2525500	750	0.000296971	2	het	female
41072	Orbital area, medial part, layer 2/3	1894200	224	0.000118256	2	het	female
41072	Orbital area, medial part, layer 5	2756400	2	7.26E-07	2	het	female
41072	Orbital area, medial part, layer 6a	1240200	33	2.66E-05	2	het	female
41072	Orbital area, medial part, layer 6b	31000	0	0	2	het	female
41072	Orbital area, ventrolateral part	10124900	3133	0.000309435	2	het	female
41072	Orbital area, ventrolateral part, layer 1	2167700	2959	0.001365041	2	het	female
41072	Orbital area, ventrolateral part, layer 2/3	2922300	69	2.36E-05	2	het	female
41072	Orbital area, ventrolateral part, layer 5	3411400	0	0	2	het	female
41072	Orbital area, ventrolateral part, layer 6a	1545700	105	6.79E-05	2	het	female
41072	Orbital area, ventrolateral part, layer 6b	77800	0	0	2	het	female
41072	Pallidum	58696100	797	1.36E-05	2	het	female
41072	Pallidum, caudal region	7829900	0	0	2	het	female
41072	Pallidum, dorsal region	13167100	0	0	2	het	female
41072	Pallidum, medial region	10387000	590	5.68E-05	2	het	female
41072	Pallidum, ventral region	19771900	109	5.51E-06	2	het	female
41072	Parabigeminal nucleus	339800	0	0	2	het	female
41072	Parabrachial nucleus	5930900	3	5.06E-07	2	het	female
41072	Paracentral nucleus	1193600	28	2.35E-05	2	het	female
41072	Parafascicular nucleus	2489700	31	1.25E-05	2	het	female
41072	Paraflocculus	35815800	155	4.33E-06	2	het	female
41072	Paragigantocellular reticular nucleus	8040800	998	0.000124117	2	het	female
41072	Paragigantocellular reticular nucleus, dorsal part	1665900	4	2.40E-06	2	het	female
41072	Paragigantocellular reticular nucleus, lateral part	6374900	994	0.000155924	2	het	female
41072	Paramedian lobule	32760000	141224	0.004310867	2	het	female
41072	Paranigral nucleus	153000	0	0	2	het	female
41072	Parapyramidal nucleus	690100	58	8.40E-05	2	het	female
41072	Parasolitary nucleus	297100	0	0	2	het	female
41072	Parastrial nucleus	476600	0	0	2	het	female
41072	Parasubiculum	7015500	1	1.43E-07	2	het	female
41072	Parasubthalamic nucleus	959500	0	0	2	het	female
41072	Parataenial nucleus	1259300	0	0	2	het	female
41072	Paratrigeminal nucleus	702400	648	0.000922551	2	het	female
41072	Paratrochlear nucleus	97300	39	0.000400822	2	het	female
41072	Paraventricular hypothalamic nucleus	892100	0	0	2	het	female
41072	Paraventricular hypothalamic nucleus, descending division	678100	0	0	2	het	female
41072	Paraventricular nucleus of the thalamus	2219900	0	0	2	het	female
41072	Parvicellular motor 5 nucleus	422100	0	0	2	het	female
41072	Parvicellular reticular nucleus	18680300	2580	0.000138113	2	het	female
41072	Pedunculopontine nucleus	6020600	2	3.32E-07	2	het	female
41072	Periaqueductal gray	29957500	15	5.01E-07	2	het	female
41072	Perifornical nucleus	1335000	0	0	2	het	female
41072	Perihypoglossal nuclei	2072300	53	2.56E-05	2	het	female
41072	Peripeduncular nucleus	407200	0	0	2	het	female
41072	Perireunensis nucleus	769900	0	0	2	het	female
41072	Perirhinal area	4014600	9	2.24E-06	2	het	female
41072	Perirhinal area, layer 1	1134300	0	0	2	het	female
41072	Perirhinal area, layer 2/3	1721400	0	0	2	het	female
41072	Perirhinal area, layer 5	852100	0	0	2	het	female
41072	Perirhinal area, layer 6a	245700	9	3.66E-05	2	het	female
41072	Perirhinal area, layer 6b	61100	0	0	2	het	female
41072	Peritrigeminal zone	1905900	86	4.51E-05	2	het	female
41072	Periventricular hypothalamic nucleus, anterior part	241000	0	0	2	het	female
41072	Periventricular hypothalamic nucleus, intermediate part	944300	0	0	2	het	female
41072	Periventricular hypothalamic nucleus, posterior part	636100	5	7.86E-06	2	het	female
41072	Periventricular hypothalamic nucleus, preoptic part	767400	0	0	2	het	female
41072	Periventricular region	11029700	8	7.25E-07	2	het	female
41072	Periventricular zone	3762000	0	0	2	het	female
41072	Piriform area	68463200	75	1.10E-06	2	het	female
41072	Piriform-amygdalar area	7404600	369	4.98E-05	2	het	female
41072	Pons	101325900	35696	0.000352289	2	het	female
41072	Pons, behavioral state related	22999100	39	1.70E-06	2	het	female
41072	Pons, motor related	34876400	33315	0.00095523	2	het	female
41072	Pons, sensory related	22499200	134	5.96E-06	2	het	female
41072	Pontine central gray	2761300	0	0	2	het	female
41072	Pontine gray	5558800	27309	0.004912751	2	het	female
41072	Pontine reticular nucleus	16329400	21	1.29E-06	2	het	female
41072	Pontine reticular nucleus, caudal part	14878500	191	1.28E-05	2	het	female
41072	Posterior amygdalar nucleus	5851700	431	7.37E-05	2	het	female
41072	Posterior auditory area	3484100	0	0	2	het	female
41072	Posterior auditory area, layer 1	628400	0	0	2	het	female
41072	Posterior auditory area, layer 2/3	838300	0	0	2	het	female
41072	Posterior auditory area, layer 4	435000	0	0	2	het	female
41072	Posterior auditory area, layer 5	1063700	0	0	2	het	female
41072	Posterior auditory area, layer 6a	426400	0	0	2	het	female
41072	Posterior auditory area, layer 6b	92300	0	0	2	het	female
41072	Posterior complex of the thalamus	6477600	966	0.000149129	2	het	female
41072	Posterior hypothalamic nucleus	3886200	0	0	2	het	female
41072	Posterior intralaminar thalamic nucleus	1181800	0	0	2	het	female
41072	Posterior limiting nucleus of the thalamus	1188100	0	0	2	het	female
41072	Posterior parietal association areas	14509800	23	1.59E-06	2	het	female
41072	Posterior pretectal nucleus	741500	0	0	2	het	female
41072	Posterior triangular thalamic nucleus	1493500	0	0	2	het	female
41072	Posterodorsal preoptic nucleus	59200	0	0	2	het	female
41072	Posterodorsal tegmental nucleus	207300	0	0	2	het	female
41072	Posterolateral visual area	5523700	0	0	2	het	female
41072	Posterolateral visual area, layer 1	1656400	0	0	2	het	female
41072	Posterolateral visual area, layer 2/3	1395400	0	0	2	het	female
41072	Posterolateral visual area, layer 4	210200	0	0	2	het	female
41072	Posterolateral visual area, layer 5	1501100	0	0	2	het	female
41072	Posterolateral visual area, layer 6a	710100	0	0	2	het	female
41072	Posterolateral visual area, layer 6b	50500	0	0	2	het	female
41072	Postpiriform transition area	8449600	1394	0.000164978	2	het	female
41072	Postrhinal area	7342000	30	4.09E-06	2	het	female
41072	Postrhinal area, layer 1	1456500	30	2.06E-05	2	het	female
41072	Postrhinal area, layer 2/3	2132100	0	0	2	het	female
41072	Postrhinal area, layer 4	348200	0	0	2	het	female
41072	Postrhinal area, layer 5	2210600	0	0	2	het	female
41072	Postrhinal area, layer 6a	1013900	0	0	2	het	female
41072	Postrhinal area, layer 6b	180700	0	0	2	het	female
41072	Postsubiculum	7126900	17	2.39E-06	2	het	female
41072	Precommissural nucleus	789500	0	0	2	het	female
41072	Prelimbic area	15634400	6359	0.000406731	2	het	female
41072	Prelimbic area, layer 1	3201700	3744	0.001169379	2	het	female
41072	Prelimbic area, layer 2/3	2619600	2016	0.000769583	2	het	female
41072	Prelimbic area, layer 5	6310300	37	5.86E-06	2	het	female
41072	Prelimbic area, layer 6a	3323900	562	0.000169078	2	het	female
41072	Prelimbic area, layer 6b	178900	0	0	2	het	female
41072	Preparasubthalamic nucleus	64800	0	0	2	het	female
41072	Presubiculum	6245200	125	2.00E-05	2	het	female
41072	Pretectal region	10875700	215	1.98E-05	2	het	female
41072	Primary auditory area	12481600	0	0	2	het	female
41072	Primary auditory area, layer 1	2289300	0	0	2	het	female
41072	Primary auditory area, layer 2/3	2920600	0	0	2	het	female
41072	Primary auditory area, layer 4	1415200	0	0	2	het	female
41072	Primary auditory area, layer 5	3964000	0	0	2	het	female
41072	Primary auditory area, layer 6a	1598700	0	0	2	het	female
41072	Primary auditory area, layer 6b	293800	0	0	2	het	female
41072	Primary motor area	68019100	11709	0.000172143	2	het	female
41072	Primary motor area, Layer 1	7902500	14	1.77E-06	2	het	female
41072	Primary motor area, Layer 2/3	21639300	86	3.97E-06	2	het	female
41072	Primary motor area, Layer 5	19252000	4966	0.000257947	2	het	female
41072	Primary motor area, Layer 6a	17936100	6639	0.000370147	2	het	female
41072	Primary motor area, Layer 6b	1289200	4	3.10E-06	2	het	female
41072	Primary somatosensory area	151352900	4078	2.69E-05	2	het	female
41072	Primary somatosensory area, barrel field	39712800	1180	2.97E-05	2	het	female
41072	Primary somatosensory area, barrel field, layer 1	5279500	0	0	2	het	female
41072	Primary somatosensory area, barrel field, layer 2/3	9557500	0	0	2	het	female
41072	Primary somatosensory area, barrel field, layer 4	8327400	1128	0.000135456	2	het	female
41072	Primary somatosensory area, barrel field, layer 5	7546300	19	2.52E-06	2	het	female
41072	Primary somatosensory area, barrel field, layer 6a	8025700	33	4.11E-06	2	het	female
41072	Primary somatosensory area, barrel field, layer 6b	976400	0	0	2	het	female
41072	Primary somatosensory area, lower limb	12941100	513	3.96E-05	2	het	female
41072	Primary somatosensory area, lower limb, layer 1	1624600	0	0	2	het	female
41072	Primary somatosensory area, lower limb, layer 2/3	3382200	0	0	2	het	female
41072	Primary somatosensory area, lower limb, layer 4	1412500	0	0	2	het	female
41072	Primary somatosensory area, lower limb, layer 5	2978200	308	0.000103418	2	het	female
41072	Primary somatosensory area, lower limb, layer 6a	3209400	205	6.39E-05	2	het	female
41072	Primary somatosensory area, lower limb, layer 6b	334200	0	0	2	het	female
41072	Primary somatosensory area, mouth	41383600	926	2.24E-05	2	het	female
41072	Primary somatosensory area, mouth, layer 1	5172800	0	0	2	het	female
41072	Primary somatosensory area, mouth, layer 2/3	10250200	51	4.98E-06	2	het	female
41072	Primary somatosensory area, mouth, layer 4	6955900	494	7.10E-05	2	het	female
41072	Primary somatosensory area, mouth, layer 5	8167300	314	3.84E-05	2	het	female
41072	Primary somatosensory area, mouth, layer 6a	10121900	67	6.62E-06	2	het	female
41072	Primary somatosensory area, mouth, layer 6b	715500	0	0	2	het	female
41072	Primary somatosensory area, nose	20811800	900	4.32E-05	2	het	female
41072	Primary somatosensory area, nose, layer 1	2844200	0	0	2	het	female
41072	Primary somatosensory area, nose, layer 2/3	4576300	26	5.68E-06	2	het	female
41072	Primary somatosensory area, nose, layer 4	4009000	561	0.000139935	2	het	female
41072	Primary somatosensory area, nose, layer 5	3775800	179	4.74E-05	2	het	female
41072	Primary somatosensory area, nose, layer 6a	5218300	78	1.49E-05	2	het	female
41072	Primary somatosensory area, nose, layer 6b	388200	56	0.000144256	2	het	female
41072	Primary somatosensory area, trunk	7693900	8	1.04E-06	2	het	female
41072	Primary somatosensory area, trunk, layer 1	1084600	0	0	2	het	female
41072	Primary somatosensory area, trunk, layer 2/3	2211800	0	0	2	het	female
41072	Primary somatosensory area, trunk, layer 4	806700	0	0	2	het	female
41072	Primary somatosensory area, trunk, layer 5	1959600	0	0	2	het	female
41072	Primary somatosensory area, trunk, layer 6a	1421300	8	5.63E-06	2	het	female
41072	Primary somatosensory area, trunk, layer 6b	209900	0	0	2	het	female
41072	Primary somatosensory area, unassigned	7354200	0	0	2	het	female
41072	Primary somatosensory area, unassigned, layer 1	911100	0	0	2	het	female
41072	Primary somatosensory area, unassigned, layer 2/3	1818200	0	0	2	het	female
41072	Primary somatosensory area, unassigned, layer 4	1095400	0	0	2	het	female
41072	Primary somatosensory area, unassigned, layer 5	1542200	0	0	2	het	female
41072	Primary somatosensory area, unassigned, layer 6a	1822600	0	0	2	het	female
41072	Primary somatosensory area, unassigned, layer 6b	164700	0	0	2	het	female
41072	Primary somatosensory area, upper limb	21455500	551	2.57E-05	2	het	female
41072	Primary somatosensory area, upper limb, layer 1	2538800	9	3.54E-06	2	het	female
41072	Primary somatosensory area, upper limb, layer 2/3	5307000	0	0	2	het	female
41072	Primary somatosensory area, upper limb, layer 4	2927700	0	0	2	het	female
41072	Primary somatosensory area, upper limb, layer 5	4500000	397	8.82E-05	2	het	female
41072	Primary somatosensory area, upper limb, layer 6a	5691200	145	2.55E-05	2	het	female
41072	Primary somatosensory area, upper limb, layer 6b	490800	0	0	2	het	female
41072	Primary visual area	48124600	54	1.12E-06	2	het	female
41072	Primary visual area, layer 1	8603600	53	6.16E-06	2	het	female
41072	Primary visual area, layer 2/3	13596500	0	0	2	het	female
41072	Primary visual area, layer 4	7064700	0	0	2	het	female
41072	Primary visual area, layer 5	10647700	1	9.39E-08	2	het	female
41072	Primary visual area, layer 6a	7151000	0	0	2	het	female
41072	Primary visual area, layer 6b	1061100	0	0	2	het	female
41072	Principal sensory nucleus of the trigeminal	6649800	16	2.41E-06	2	het	female
41072	Prosubiculum	6972500	101734	0.014590749	2	het	female
41072	Pyramus (VIII)	12684900	29832	0.002351773	2	het	female
41072	Red nucleus	5540000	108	1.95E-05	2	het	female
41072	Reticular nucleus of the thalamus	8586900	115	1.34E-05	2	het	female
41072	Retrochiasmatic area	887100	0	0	2	het	female
41072	Retrohippocampal region	107550300	193293	0.001797233	2	het	female
41072	Retroparafascicular nucleus	380700	0	0	2	het	female
41072	Retrosplenial area	58728400	239	4.07E-06	2	het	female
41072	Retrosplenial area, dorsal part	20799100	40	1.92E-06	2	het	female
41072	Retrosplenial area, dorsal part, layer 1	4581600	0	0	2	het	female
41072	Retrosplenial area, dorsal part, layer 2/3	5066000	0	0	2	het	female
41072	Retrosplenial area, dorsal part, layer 4	0	0		2	het	female
41072	Retrosplenial area, dorsal part, layer 5	6523000	4	6.13E-07	2	het	female
41072	Retrosplenial area, dorsal part, layer 6a	4441200	36	8.11E-06	2	het	female
41072	Retrosplenial area, dorsal part, layer 6b	187300	0	0	2	het	female
41072	Retrosplenial area, lateral agranular part	14189600	49	3.45E-06	2	het	female
41072	Retrosplenial area, lateral agranular part, layer 1	3218300	13	4.04E-06	2	het	female
41072	Retrosplenial area, lateral agranular part, layer 2/3	3982100	0	0	2	het	female
41072	Retrosplenial area, lateral agranular part, layer 5	4242200	36	8.49E-06	2	het	female
41072	Retrosplenial area, lateral agranular part, layer 6a	2533600	0	0	2	het	female
41072	Retrosplenial area, lateral agranular part, layer 6b	213400	0	0	2	het	female
41072	Retrosplenial area, ventral part	23739700	150	6.32E-06	2	het	female
41072	Retrosplenial area, ventral part, layer 1	4936200	14	2.84E-06	2	het	female
41072	Retrosplenial area, ventral part, layer 2/3	5313500	133	2.50E-05	2	het	female
41072	Retrosplenial area, ventral part, layer 5	9227300	3	3.25E-07	2	het	female
41072	Retrosplenial area, ventral part, layer 6a	3967100	0	0	2	het	female
41072	Retrosplenial area, ventral part, layer 6b	295600	0	0	2	het	female
41072	Rhomboid nucleus	471000	0	0	2	het	female
41072	Rostral linear nucleus raphe	381100	0	0	2	het	female
41072	Rostrolateral area, layer 1	1044500	0	0	2	het	female
41072	Rostrolateral area, layer 2/3	1708400	0	0	2	het	female
41072	Rostrolateral area, layer 4	918500	7	7.62E-06	2	het	female
41072	Rostrolateral area, layer 5	1527600	16	1.05E-05	2	het	female
41072	Rostrolateral area, layer 6a	918200	0	0	2	het	female
41072	Rostrolateral area, layer 6b	169700	0	0	2	het	female
41072	Rostrolateral visual area	6286900	23	3.66E-06	2	het	female
41072	Secondary motor area	80016100	17268	0.000215807	2	het	female
41072	Secondary motor area, layer 1	14213100	353	2.48E-05	2	het	female
41072	Secondary motor area, layer 2/3	22765400	94	4.13E-06	2	het	female
41072	Secondary motor area, layer 5	26488200	3364	0.000127	2	het	female
41072	Secondary motor area, layer 6a	15954100	13457	0.000843482	2	het	female
41072	Secondary motor area, layer 6b	595300	0	0	2	het	female
41072	Septofimbrial nucleus	3261800	1339	0.00041051	2	het	female
41072	Septohippocampal nucleus	209100	0	0	2	het	female
41072	Simple lobule	33822800	506	1.50E-05	2	het	female
41072	Somatomotor areas	148035200	28977	0.000195744	2	het	female
41072	Somatosensory areas	206778200	4094	1.98E-05	2	het	female
41072	Spinal nucleus of the trigeminal, caudal part	13177300	36789	0.002791847	2	het	female
41072	Spinal nucleus of the trigeminal, interpolar part	14385000	109	7.58E-06	2	het	female
41072	Spinal nucleus of the trigeminal, oral part	5973500	163	2.73E-05	2	het	female
41072	Spinal vestibular nucleus	5585600	189	3.38E-05	2	het	female
41072	Striatum	258349500	8148	3.15E-05	2	het	female
41072	Striatum dorsal region	148054200	19	1.28E-07	2	het	female
41072	Striatum ventral region	50527600	271	5.36E-06	2	het	female
41072	Striatum-like amygdalar nuclei	22697000	28	1.23E-06	2	het	female
41072	Subceruleus nucleus	137000	0	0	2	het	female
41072	Subcommissural organ	67800	0	0	2	het	female
41072	Subfornical organ	126800	3	2.37E-05	2	het	female
41072	Subgeniculate nucleus	125300	0	0	2	het	female
41072	Subiculum	11574800	72375	0.006252808	2	het	female
41072	Sublaterodorsal nucleus	230100	0	0	2	het	female
41072	Submedial nucleus of the thalamus	1565300	0	0	2	het	female
41072	Subparafascicular area	771400	0	0	2	het	female
41072	Subparafascicular nucleus	1131000	11	9.73E-06	2	het	female
41072	Subparafascicular nucleus, magnocellular part	416900	0	0	2	het	female
41072	Subparafascicular nucleus, parvicellular part	714100	11	1.54E-05	2	het	female
41072	Subparaventricular zone	520100	0	0	2	het	female
41072	Substantia innominata	17596500	109	6.19E-06	2	het	female
41072	Substantia nigra, compact part	1106200	0	0	2	het	female
41072	Substantia nigra, reticular part	8671700	0	0	2	het	female
41072	Subthalamic nucleus	1009400	29	2.87E-05	2	het	female
41072	Superior central nucleus raphe	3929200	18	4.58E-06	2	het	female
41072	Superior colliculus, motor related	33984600	2325	6.84E-05	2	het	female
41072	Superior colliculus, motor related, deep gray layer	7445200	452	6.07E-05	2	het	female
41072	Superior colliculus, motor related, deep white layer	2051400	1535	0.000748269	2	het	female
41072	Superior colliculus, motor related, intermediate gray layer	12106300	73	6.03E-06	2	het	female
41072	Superior colliculus, motor related, intermediate white layer	12381700	265	2.14E-05	2	het	female
41072	Superior colliculus, optic layer	4159300	0	0	2	het	female
41072	Superior colliculus, sensory related	14385600	442	3.07E-05	2	het	female
41072	Superior colliculus, superficial gray layer	7781700	442	5.68E-05	2	het	female
41072	Superior colliculus, zonal layer	2444600	0	0	2	het	female
41072	Superior olivary complex	5153400	39	7.57E-06	2	het	female
41072	Superior olivary complex, lateral part	1942200	24	1.24E-05	2	het	female
41072	Superior olivary complex, medial part	1137300	0	0	2	het	female
41072	Superior olivary complex, periolivary region	2073900	15	7.23E-06	2	het	female
41072	Superior vestibular nucleus	2065600	1050	0.000508327	2	het	female
41072	Supplemental somatosensory area	55425300	16	2.89E-07	2	het	female
41072	Supplemental somatosensory area, layer 1	7268700	0	0	2	het	female
41072	Supplemental somatosensory area, layer 2/3	12961800	0	0	2	het	female
41072	Supplemental somatosensory area, layer 4	7433400	0	0	2	het	female
41072	Supplemental somatosensory area, layer 5	13817000	0	0	2	het	female
41072	Supplemental somatosensory area, layer 6a	12682700	16	1.26E-06	2	het	female
41072	Supplemental somatosensory area, layer 6b	1261700	0	0	2	het	female
41072	Suprachiasmatic nucleus	344300	0	0	2	het	female
41072	Suprageniculate nucleus	1057500	0	0	2	het	female
41072	Supragenual nucleus	78200	0	0	2	het	female
41072	Supramammillary nucleus	1428400	136	9.52E-05	2	het	female
41072	Supraoculomotor periaqueductal gray	316100	0	0	2	het	female
41072	Supraoptic nucleus	319800	0	0	2	het	female
41072	Supratrigeminal nucleus	1626300	0	0	2	het	female
41072	Taenia tecta	8771300	3611	0.000411684	2	het	female
41072	Taenia tecta, dorsal part	4722000	2515	0.000532613	2	het	female
41072	Taenia tecta, ventral part	4049300	1096	0.000270664	2	het	female
41072	Tegmental reticular nucleus	4257700	4703	0.001104587	2	het	female
41072	Temporal association areas	16005600	33	2.06E-06	2	het	female
41072	Temporal association areas, layer 1	2721400	33	1.21E-05	2	het	female
41072	Temporal association areas, layer 2/3	3683000	0	0	2	het	female
41072	Temporal association areas, layer 4	1640700	0	0	2	het	female
41072	Temporal association areas, layer 5	4910400	0	0	2	het	female
41072	Temporal association areas, layer 6a	2604300	0	0	2	het	female
41072	Temporal association areas, layer 6b	445800	0	0	2	het	female
41072	Thalamus	107548500	8179	7.60E-05	2	het	female
41072	Thalamus, polymodal association cortex related	66737300	1260	1.89E-05	2	het	female
41072	Thalamus, sensory-motor cortex related	35731700	6890	0.000192826	2	het	female
41072	Triangular nucleus of septum	2709100	52	1.92E-05	2	het	female
41072	Trochlear nucleus	51000	8	0.000156863	2	het	female
41072	Tuberal nucleus	3195800	41	1.28E-05	2	het	female
41072	Tuberomammillary nucleus	825600	505	0.000611676	2	het	female
41072	Tuberomammillary nucleus, dorsal part	175700	0	0	2	het	female
41072	Tuberomammillary nucleus, ventral part	649900	505	0.000777043	2	het	female
41072	Uvula (IX)	20742000	13611	0.000656205	2	het	female
41072	Vascular organ of the lamina terminalis	51100	0	0	2	het	female
41072	Ventral anterior-lateral complex of the thalamus	4463500	1793	0.000401703	2	het	female
41072	Ventral auditory area	9837000	0	0	2	het	female
41072	Ventral auditory area, layer 1	1566500	0	0	2	het	female
41072	Ventral auditory area, layer 2/3	2174200	0	0	2	het	female
41072	Ventral auditory area, layer 4	1186500	0	0	2	het	female
41072	Ventral auditory area, layer 5	3219200	0	0	2	het	female
41072	Ventral auditory area, layer 6a	1460200	0	0	2	het	female
41072	Ventral auditory area, layer 6b	230400	0	0	2	het	female
41072	Ventral cochlear nucleus	6422700	56	8.72E-06	2	het	female
41072	Ventral group of the dorsal thalamus	25620700	6867	0.000268025	2	het	female
41072	Ventral medial nucleus of the thalamus	4721400	3	6.35E-07	2	het	female
41072	Ventral part of the lateral geniculate complex	2119300	0	0	2	het	female
41072	Ventral posterior complex of the thalamus	14942300	5071	0.000339372	2	het	female
41072	Ventral posterolateral nucleus of the thalamus	4790300	95	1.98E-05	2	het	female
41072	Ventral posterolateral nucleus of the thalamus, parvicellular part	481400	25	5.19E-05	2	het	female
41072	Ventral posteromedial nucleus of the thalamus	8536500	4945	0.000579277	2	het	female
41072	Ventral posteromedial nucleus of the thalamus, parvicellular part	1134100	6	5.29E-06	2	het	female
41072	Ventral premammillary nucleus	1127600	1697	0.001504966	2	het	female
41072	Ventral tegmental area	2619500	0	0	2	het	female
41072	Ventral tegmental nucleus	218300	0	0	2	het	female
41072	Ventrolateral preoptic nucleus	459100	0	0	2	het	female
41072	Ventromedial hypothalamic nucleus	2846600	0	0	2	het	female
41072	Ventromedial preoptic nucleus	297100	0	0	2	het	female
41072	Vermal regions	139717200	158171	0.00113208	2	het	female
41072	Vestibular nuclei	21850000	1296	5.93E-05	2	het	female
41072	Vestibulocerebellar nucleus	535100	0	0	2	het	female
41072	Visceral area	13233700	3	2.27E-07	2	het	female
41072	Visceral area, layer 1	1940900	0	0	2	het	female
41072	Visceral area, layer 2/3	3080100	0	0	2	het	female
41072	Visceral area, layer 4	1059900	0	0	2	het	female
41072	Visceral area, layer 5	3983500	3	7.53E-07	2	het	female
41072	Visceral area, layer 6a	2893600	0	0	2	het	female
41072	Visceral area, layer 6b	275700	0	0	2	het	female
41072	Visual areas	86312300	160	1.85E-06	2	het	female
41072	Xiphoid thalamic nucleus	466400	0	0	2	het	female
41072	Zona incerta	9407800	493	5.24E-05	2	het	female
41072	alveus	7576900	8485	0.001119851	2	het	female
41072	amygdalar capsule	875800	0	0	2	het	female
41072	anterior commissure, olfactory limb	4888800	0	0	2	het	female
41072	anterior commissure, temporal limb	1210300	0	0	2	het	female
41072	arbor vitae	42296700	4011	9.48E-05	2	het	female
41072	auditory radiation	2116300	11	5.20E-06	2	het	female
41072	brachium of the inferior colliculus	2018500	44	2.18E-05	2	het	female
41072	brachium of the superior colliculus	1045400	1	9.57E-07	2	het	female
41072	central canal, spinal cord/medulla	4800	0	0	2	het	female
41072	cerebal peduncle	4841800	146	3.02E-05	2	het	female
41072	cerebellar commissure	371000	0	0	2	het	female
41072	cerebellar peduncles	15310000	119	7.77E-06	2	het	female
41072	cerebellum related fiber tracts	57977700	4130	7.12E-05	2	het	female
41072	cerebral aqueduct	1791700	3	1.67E-06	2	het	female
41072	cerebral nuclei related	687200	39	5.68E-05	2	het	female
41072	cerebrum related	35711200	8948	0.000250566	2	het	female
41072	cervicothalamic tract	3908700	1231	0.000314938	2	het	female
41072	choroid plexus	7466300	664	8.89E-05	2	het	female
41072	cingulum bundle	8147600	44	5.40E-06	2	het	female
41072	cochlear nerve	9081700	68	7.49E-06	2	het	female
41072	columns of the fornix	1829800	0	0	2	het	female
41072	commissural branch of stria terminalis	193800	0	0	2	het	female
41072	corpus callosum	48128400	4507	9.36E-05	2	het	female
41072	corpus callosum, anterior forceps	12035600	2764	0.000229652	2	het	female
41072	corpus callosum, body	18070800	5	2.77E-07	2	het	female
41072	corpus callosum, extreme capsule	564000	0	0	2	het	female
41072	corpus callosum, posterior forceps	7860800	1684	0.000214228	2	het	female
41072	corpus callosum, splenium	4290600	19	4.43E-06	2	het	female
41072	corticospinal tract	21414400	1112	5.19E-05	2	het	female
41072	cranial nerves	67755800	4702	6.94E-05	2	het	female
41072	crossed tectospinal pathway	3434100	95	2.77E-05	2	het	female
41072	cuneate fascicle	50500	6	0.000118812	2	het	female
41072	direct tectospinal pathway	0	0		2	het	female
41072	doral tegmental decussation	41700	0	0	2	het	female
41072	dorsal acoustic stria	77500	0	0	2	het	female
41072	dorsal column	50500	6	0.000118812	2	het	female
41072	dorsal fornix	213500	0	0	2	het	female
41072	dorsal hippocampal commissure	5586500	218	3.90E-05	2	het	female
41072	dorsal limb	757200	209	0.000276017	2	het	female
41072	dorsal roots	3908700	1231	0.000314938	2	het	female
41072	dorsal spinocerebellar tract	985100	0	0	2	het	female
41072	epithalamus related	2694900	7	2.60E-06	2	het	female
41072	external capsule	4497600	2764	0.00061455	2	het	female
41072	external medullary lamina of the thalamus	647400	4	6.18E-06	2	het	female
41072	extrapyramidal fiber systems	8253700	828	0.000100319	2	het	female
41072	facial nerve	596500	0	0	2	het	female
41072	fasciculus retroflexus	913300	0	0	2	het	female
41072	fiber tracts	273143800	25339	9.28E-05	2	het	female
41072	fimbria	7863900	201	2.56E-05	2	het	female
41072	fornix system	23540600	8904	0.00037824	2	het	female
41072	fourth ventricle	5187400	165	3.18E-05	2	het	female
41072	genu of corpus callosum	5306600	35	6.60E-06	2	het	female
41072	genu of the facial nerve	150100	0	0	2	het	female
41072	habenular commissure	159100	7	4.40E-05	2	het	female
41072	hippocampal commissures	6005300	218	3.63E-05	2	het	female
41072	hypothalamus related	4579600	247	5.39E-05	2	het	female
41072	inferior cerebellar peduncle	4654200	0	0	2	het	female
41072	inferior colliculus commissure	116300	0	0	2	het	female
41072	internal capsule	12397700	0	0	2	het	female
41072	lateral forebrain bundle system	82916400	6317	7.62E-05	2	het	female
41072	lateral lemniscus	5411900	12	2.22E-06	2	het	female
41072	lateral olfactory tract, body	6001100	249	4.15E-05	2	het	female
41072	lateral olfactory tract, general	6758300	458	6.78E-05	2	het	female
41072	lateral recess	2663200	141	5.29E-05	2	het	female
41072	lateral ventricle	18240600	696	3.82E-05	2	het	female
41072	mammillary peduncle	186000	0	0	2	het	female
41072	mammillary related	1447300	240	0.000165826	2	het	female
41072	mammillotegmental tract	400600	0	0	2	het	female
41072	mammillothalamic tract	673300	0	0	2	het	female
41072	medial corticohypothalamic tract	51200	0	0	2	het	female
41072	medial forebrain bundle	293000	0	0	2	het	female
41072	medial forebrain bundle system	40290800	9195	0.000228216	2	het	female
41072	medial lemniscus	3858200	1225	0.000317506	2	het	female
41072	medial longitudinal fascicle	1005900	40	3.98E-05	2	het	female
41072	middle cerebellar peduncle	5848000	91	1.56E-05	2	het	female
41072	motor root of the trigeminal nerve	291100	0	0	2	het	female
41072	nigrostriatal tract	687200	39	5.68E-05	2	het	female
41072	oculomotor nerve	1327300	40	3.01E-05	2	het	female
41072	olfactory nerve	31029000	1065	3.43E-05	2	het	female
41072	olfactory nerve layer of main olfactory bulb	19381900	607	3.13E-05	2	het	female
41072	optic chiasm	1848200	29	1.57E-05	2	het	female
41072	optic nerve	7293300	34	4.66E-06	2	het	female
41072	optic radiation	10609900	683	6.44E-05	2	het	female
41072	optic tract	3787300	4	1.06E-06	2	het	female
41072	postcommissural fornix	1881000	0	0	2	het	female
41072	posterior commissure	285700	0	0	2	het	female
41072	posteromedial visual area	6302100	0	0	2	het	female
41072	posteromedial visual area, layer 1	1132600	0	0	2	het	female
41072	posteromedial visual area, layer 2/3	1751400	0	0	2	het	female
41072	posteromedial visual area, layer 4	592800	0	0	2	het	female
41072	posteromedial visual area, layer 5	1728900	0	0	2	het	female
41072	posteromedial visual area, layer 6a	925500	0	0	2	het	female
41072	posteromedial visual area, layer 6b	170900	0	0	2	het	female
41072	principal mammillary tract	187400	240	0.001280683	2	het	female
41072	pyramid	3419100	1	2.92E-07	2	het	female
41072	pyramidal decussation	275600	4	1.45E-05	2	het	female
41072	rubrospinal tract	4090700	694	0.000169653	2	het	female
41072	sensory root of the trigeminal nerve	12607800	2264	0.000179571	2	het	female
41072	solitary tract	94900	0	0	2	het	female
41072	spinal tract of the trigeminal nerve	9404300	2264	0.000240741	2	het	female
41072	stria medullaris	1622500	0	0	2	het	female
41072	stria terminalis	1936900	0	0	2	het	female
41072	subependymal zone	662800	1	1.51E-06	2	het	female
41072	superior cerebelar peduncles	4807800	28	5.82E-06	2	het	female
41072	superior cerebellar peduncle decussation	247200	0	0	2	het	female
41072	superior colliculus commissure	157300	0	0	2	het	female
41072	supra-callosal cerebral white matter	7456200	0	0	2	het	female
41072	supraoptic commissures	144400	0	0	2	het	female
41072	tectospinal pathway	3475800	95	2.73E-05	2	het	female
41072	thalamus related	13373600	698	5.22E-05	2	het	female
41072	third ventricle	4844200	3014	0.000622187	2	het	female
41072	trapezoid body	1457500	12	8.23E-06	2	het	female
41072	trigeminal nerve	12898900	2264	0.000175519	2	het	female
41072	trochlear nerve	38800	0	0	2	het	female
41072	uncinate fascicle	401200	0	0	2	het	female
41072	vagus nerve	94900	0	0	2	het	female
41072	ventral hippocampal commissure	418800	0	0	2	het	female
41072	ventral spinocerebellar tract	1771400	28	1.58E-05	2	het	female
41072	ventral tegmental decussation	264000	0	0	2	het	female
41072	ventricular systems	30068700	3878	0.000128971	2	het	female
41072	vestibular nerve	1411000	0	0	2	het	female
41072	vestibulocochlear nerve	10492700	68	6.48E-06	2	het	female
41072	vomeronasal nerve	75700	0	0	2	het	female
41075	Abducens nucleus	142500	0	0	2	het	female
41075	Accessory facial motor nucleus	32300	0	0	2	het	female
41075	Accessory olfactory bulb	4451500	17	3.82E-06	2	het	female
41075	Accessory olfactory bulb, glomerular layer	1068500	1	9.36E-07	2	het	female
41075	Accessory olfactory bulb, granular layer	1470500	8	5.44E-06	2	het	female
41075	Accessory olfactory bulb, mitral layer	1912500	8	4.18E-06	2	het	female
41075	Accessory supraoptic group	26300	0	0	2	het	female
41075	Accessory trigeminal nucleus	70200	0	0	2	het	female
41075	Agranular insular area	46378400	52	1.12E-06	2	het	female
41075	Agranular insular area, dorsal part	21594500	18	8.34E-07	2	het	female
41075	Agranular insular area, dorsal part, layer 1	2602300	0	0	2	het	female
41075	Agranular insular area, dorsal part, layer 2/3	5341200	0	0	2	het	female
41075	Agranular insular area, dorsal part, layer 5	8784200	1	1.14E-07	2	het	female
41075	Agranular insular area, dorsal part, layer 6a	4566600	17	3.72E-06	2	het	female
41075	Agranular insular area, dorsal part, layer 6b	300200	0	0	2	het	female
41075	Agranular insular area, posterior part	14860300	9	6.06E-07	2	het	female
41075	Agranular insular area, posterior part, layer 1	2638900	9	3.41E-06	2	het	female
41075	Agranular insular area, posterior part, layer 2/3	4955300	0	0	2	het	female
41075	Agranular insular area, posterior part, layer 5	4543400	0	0	2	het	female
41075	Agranular insular area, posterior part, layer 6a	2600700	0	0	2	het	female
41075	Agranular insular area, posterior part, layer 6b	122000	0	0	2	het	female
41075	Agranular insular area, ventral part	9923600	25	2.52E-06	2	het	female
41075	Agranular insular area, ventral part, layer 1	1440800	25	1.74E-05	2	het	female
41075	Agranular insular area, ventral part, layer 2/3	3371300	0	0	2	het	female
41075	Agranular insular area, ventral part, layer 5	4139500	0	0	2	het	female
41075	Agranular insular area, ventral part, layer 6a	952100	0	0	2	het	female
41075	Agranular insular area, ventral part, layer 6b	19900	0	0	2	het	female
41075	Ammon's horn	89129500	70375	0.000789581	2	het	female
41075	Ansiform lobule	58974100	664	1.13E-05	2	het	female
41075	Anterior amygdalar area	2643900	0	0	2	het	female
41075	Anterior area	8753300	37	4.23E-06	2	het	female
41075	Anterior area, layer 1	1527800	37	2.42E-05	2	het	female
41075	Anterior area, layer 2/3	2640900	0	0	2	het	female
41075	Anterior area, layer 4	930200	0	0	2	het	female
41075	Anterior area, layer 5	2102300	0	0	2	het	female
41075	Anterior area, layer 6a	1319300	0	0	2	het	female
41075	Anterior area, layer 6b	232800	0	0	2	het	female
41075	Anterior cingulate area	33062800	10475	0.000316821	2	het	female
41075	Anterior cingulate area, dorsal part	18767400	10253	0.00054632	2	het	female
41075	Anterior cingulate area, dorsal part, layer 1	3535100	7453	0.002108285	2	het	female
41075	Anterior cingulate area, dorsal part, layer 2/3	3539100	745	0.000210505	2	het	female
41075	Anterior cingulate area, dorsal part, layer 5	7023600	420	5.98E-05	2	het	female
41075	Anterior cingulate area, dorsal part, layer 6a	4498100	1635	0.000363487	2	het	female
41075	Anterior cingulate area, dorsal part, layer 6b	171500	0	0	2	het	female
41075	Anterior cingulate area, ventral part	14295400	222	1.55E-05	2	het	female
41075	Anterior cingulate area, ventral part, 6a	2321400	31	1.34E-05	2	het	female
41075	Anterior cingulate area, ventral part, 6b	395400	0	0	2	het	female
41075	Anterior cingulate area, ventral part, layer 1	2707100	107	3.95E-05	2	het	female
41075	Anterior cingulate area, ventral part, layer 2/3	2864200	0	0	2	het	female
41075	Anterior cingulate area, ventral part, layer 5	6007300	84	1.40E-05	2	het	female
41075	Anterior group of the dorsal thalamus	13914300	47	3.38E-06	2	het	female
41075	Anterior hypothalamic nucleus	3546200	0	0	2	het	female
41075	Anterior olfactory nucleus	28347700	831	2.93E-05	2	het	female
41075	Anterior pretectal nucleus	6563900	153	2.33E-05	2	het	female
41075	Anterior tegmental nucleus	237600	0	0	2	het	female
41075	Anterodorsal nucleus	1120000	0	0	2	het	female
41075	Anterodorsal preoptic nucleus	545200	0	0	2	het	female
41075	Anterolateral visual area	4061400	0	0	2	het	female
41075	Anterolateral visual area, layer 1	664000	0	0	2	het	female
41075	Anterolateral visual area, layer 2/3	1103000	0	0	2	het	female
41075	Anterolateral visual area, layer 4	553900	0	0	2	het	female
41075	Anterolateral visual area, layer 5	1069700	0	0	2	het	female
41075	Anterolateral visual area, layer 6a	561000	0	0	2	het	female
41075	Anterolateral visual area, layer 6b	109800	0	0	2	het	female
41075	Anteromedial nucleus	2353900	0	0	2	het	female
41075	Anteromedial nucleus, dorsal part	1449600	0	0	2	het	female
41075	Anteromedial nucleus, ventral part	904300	0	0	2	het	female
41075	Anteromedial visual area	4787700	0	0	2	het	female
41075	Anteromedial visual area, layer 1	850300	0	0	2	het	female
41075	Anteromedial visual area, layer 2/3	1283300	0	0	2	het	female
41075	Anteromedial visual area, layer 4	370500	0	0	2	het	female
41075	Anteromedial visual area, layer 5	1373700	0	0	2	het	female
41075	Anteromedial visual area, layer 6a	780700	0	0	2	het	female
41075	Anteromedial visual area, layer 6b	129200	0	0	2	het	female
41075	Anteroventral nucleus of thalamus	2782100	0	0	2	het	female
41075	Anteroventral periventricular nucleus	1035500	0	0	2	het	female
41075	Anteroventral preoptic nucleus	504400	0	0	2	het	female
41075	Arcuate hypothalamic nucleus	1525800	18	1.18E-05	2	het	female
41075	Area postrema	330900	0	0	2	het	female
41075	Area prostriata	2002100	0	0	2	het	female
41075	Auditory areas	31643100	69	2.18E-06	2	het	female
41075	Barrington's nucleus	81700	0	0	2	het	female
41075	Basic cell groups and regions	2546136600	347650	0.00013654	2	het	female
41075	Basolateral amygdalar nucleus	10357600	726	7.01E-05	2	het	female
41075	Basolateral amygdalar nucleus, anterior part	4207100	233	5.54E-05	2	het	female
41075	Basolateral amygdalar nucleus, posterior part	3932000	493	0.000125381	2	het	female
41075	Basolateral amygdalar nucleus, ventral part	2218500	0	0	2	het	female
41075	Basomedial amygdalar nucleus	8000000	271	3.39E-05	2	het	female
41075	Basomedial amygdalar nucleus, anterior part	4043500	0	0	2	het	female
41075	Basomedial amygdalar nucleus, posterior part	3956500	271	6.85E-05	2	het	female
41075	Bed nuclei of the stria terminalis	7338400	0	0	2	het	female
41075	Bed nucleus of the accessory olfactory tract	134100	0	0	2	het	female
41075	Bed nucleus of the anterior commissure	47100	0	0	2	het	female
41075	Brain stem	663204600	35468	5.35E-05	2	het	female
41075	Caudoputamen	155078500	39	2.51E-07	2	het	female
41075	Central amygdalar nucleus	6894000	0	0	2	het	female
41075	Central amygdalar nucleus, capsular part	1669500	0	0	2	het	female
41075	Central amygdalar nucleus, lateral part	1378900	0	0	2	het	female
41075	Central amygdalar nucleus, medial part	3845600	0	0	2	het	female
41075	Central lateral nucleus of the thalamus	1821600	0	0	2	het	female
41075	Central linear nucleus raphe	472300	0	0	2	het	female
41075	Central lobule	20537300	0	0	2	het	female
41075	Central medial nucleus of the thalamus	1488600	0	0	2	het	female
41075	Cerebellar cortex	268088000	1497	5.58E-06	2	het	female
41075	Cerebellar nuclei	9152000	0	0	2	het	female
41075	Cerebellum	281292400	1497	5.32E-06	2	het	female
41075	Cerebral cortex	1285391600	303967	0.000236478	2	het	female
41075	Cerebral nuclei	316248000	6718	2.12E-05	2	het	female
41075	Cerebrum	1601639600	310685	0.000193979	2	het	female
41075	Claustrum	3243300	0	0	2	het	female
41075	Cochlear nuclei	7809000	1	1.28E-07	2	het	female
41075	Copula pyramidis	13957300	4	2.87E-07	2	het	female
41075	Cortical amygdalar area	18120800	656	3.62E-05	2	het	female
41075	Cortical amygdalar area, anterior part	4164200	0	0	2	het	female
41075	Cortical amygdalar area, posterior part	13956600	656	4.70E-05	2	het	female
41075	Cortical amygdalar area, posterior part, lateral zone	6628000	5	7.54E-07	2	het	female
41075	Cortical amygdalar area, posterior part, medial zone	7328600	651	8.88E-05	2	het	female
41075	Cortical plate	1235827400	302120	0.000244468	2	het	female
41075	Cortical subplate	49564200	1847	3.73E-05	2	het	female
41075	Crus 1	30984100	490	1.58E-05	2	het	female
41075	Crus 2	27990000	174	6.22E-06	2	het	female
41075	Culmen	33807000	7	2.07E-07	2	het	female
41075	Cuneate nucleus	2170700	0	0	2	het	female
41075	Cuneiform nucleus	2743100	0	0	2	het	female
41075	Declive (VI)	20496700	5	2.44E-07	2	het	female
41075	Dentate gyrus	32850300	790	2.40E-05	2	het	female
41075	Dentate gyrus, granule cell layer	7900200	214	2.71E-05	2	het	female
41075	Dentate gyrus, molecular layer	21544000	490	2.27E-05	2	het	female
41075	Dentate gyrus, polymorph layer	3406100	86	2.52E-05	2	het	female
41075	Dentate nucleus	1664900	0	0	2	het	female
41075	Diagonal band nucleus	4511200	0	0	2	het	female
41075	Dorsal auditory area	6720000	0	0	2	het	female
41075	Dorsal auditory area, layer 1	1180400	0	0	2	het	female
41075	Dorsal auditory area, layer 2/3	1873000	0	0	2	het	female
41075	Dorsal auditory area, layer 4	717400	0	0	2	het	female
41075	Dorsal auditory area, layer 5	1793200	0	0	2	het	female
41075	Dorsal auditory area, layer 6a	986800	0	0	2	het	female
41075	Dorsal auditory area, layer 6b	169200	0	0	2	het	female
41075	Dorsal cochlear nucleus	2788500	0	0	2	het	female
41075	Dorsal column nuclei	2597800	0	0	2	het	female
41075	Dorsal motor nucleus of the vagus nerve	1097500	0	0	2	het	female
41075	Dorsal nucleus raphe	867600	0	0	2	het	female
41075	Dorsal part of the lateral geniculate complex	3468000	4	1.15E-06	2	het	female
41075	Dorsal part of the lateral geniculate complex, core	2038700	3	1.47E-06	2	het	female
41075	Dorsal part of the lateral geniculate complex, ipsilateral zone	454300	0	0	2	het	female
41075	Dorsal part of the lateral geniculate complex, shell	975000	1	1.03E-06	2	het	female
41075	Dorsal peduncular area	3292500	1197	0.000363554	2	het	female
41075	Dorsal premammillary nucleus	766500	0	0	2	het	female
41075	Dorsal tegmental nucleus	561400	0	0	2	het	female
41075	Dorsal terminal nucleus of the accessory optic tract	60300	0	0	2	het	female
41075	Dorsomedial nucleus of the hypothalamus	1891800	0	0	2	het	female
41075	Ectorhinal area	9682800	232	2.40E-05	2	het	female
41075	Ectorhinal area/Layer 1	1454000	232	0.00015956	2	het	female
41075	Ectorhinal area/Layer 2/3	2696500	0	0	2	het	female
41075	Ectorhinal area/Layer 5	3019300	0	0	2	het	female
41075	Ectorhinal area/Layer 6a	2182200	0	0	2	het	female
41075	Ectorhinal area/Layer 6b	330800	0	0	2	het	female
41075	Edinger-Westphal nucleus	145900	0	0	2	het	female
41075	Endopiriform nucleus	15796300	262	1.66E-05	2	het	female
41075	Endopiriform nucleus, dorsal part	10433400	1	9.58E-08	2	het	female
41075	Endopiriform nucleus, ventral part	5362900	261	4.87E-05	2	het	female
41075	Entorhinal area	64998000	775	1.19E-05	2	het	female
41075	Entorhinal area, lateral part	35882600	731	2.04E-05	2	het	female
41075	Entorhinal area, lateral part, layer 1	5576300	11	1.97E-06	2	het	female
41075	Entorhinal area, lateral part, layer 2	9113700	0	0	2	het	female
41075	Entorhinal area, lateral part, layer 3	7432700	0	0	2	het	female
41075	Entorhinal area, lateral part, layer 5	7945100	196	2.47E-05	2	het	female
41075	Entorhinal area, lateral part, layer 6a	5814800	524	9.01E-05	2	het	female
41075	Entorhinal area, medial part, dorsal zone	29115400	44	1.51E-06	2	het	female
41075	Entorhinal area, medial part, dorsal zone, layer 1	6817900	0	0	2	het	female
41075	Entorhinal area, medial part, dorsal zone, layer 2	7051700	0	0	2	het	female
41075	Entorhinal area, medial part, dorsal zone, layer 3	5733900	0	0	2	het	female
41075	Entorhinal area, medial part, dorsal zone, layer 5	5529300	0	0	2	het	female
41075	Entorhinal area, medial part, dorsal zone, layer 6	3982600	44	1.10E-05	2	het	female
41075	Epithalamus	2592800	0	0	2	het	female
41075	Ethmoid nucleus of the thalamus	1099900	0	0	2	het	female
41075	External cuneate nucleus	1331300	0	0	2	het	female
41075	Facial motor nucleus	5595700	44	7.86E-06	2	het	female
41075	Fasciola cinerea	252800	0	0	2	het	female
41075	Fastigial nucleus	2687900	0	0	2	het	female
41075	Field CA1	53013200	69915	0.001318822	2	het	female
41075	Field CA2	2766500	4	1.45E-06	2	het	female
41075	Field CA3	33349800	456	1.37E-05	2	het	female
41075	Fields of Forel	1079600	55	5.09E-05	2	het	female
41075	Flocculus	5848300	259	4.43E-05	2	het	female
41075	Folium-tuber vermis (VII)	7062600	0	0	2	het	female
41075	Frontal pole, cerebral cortex	6451100	329	5.10E-05	2	het	female
41075	Frontal pole, layer 1	1724400	181	0.000104964	2	het	female
41075	Frontal pole, layer 2/3	1619900	0	0	2	het	female
41075	Frontal pole, layer 5	2417500	28	1.16E-05	2	het	female
41075	Frontal pole, layer 6a	685600	120	0.000175029	2	het	female
41075	Frontal pole, layer 6b	3700	0	0	2	het	female
41075	Fundus of striatum	2293300	0	0	2	het	female
41075	Geniculate group, dorsal thalamus	6883400	4	5.81E-07	2	het	female
41075	Geniculate group, ventral thalamus	2374600	0	0	2	het	female
41075	Gigantocellular reticular nucleus	15401600	628	4.08E-05	2	het	female
41075	Globus pallidus, external segment	8191000	0	0	2	het	female
41075	Globus pallidus, internal segment	2403500	0	0	2	het	female
41075	Gracile nucleus	427100	0	0	2	het	female
41075	Gustatory areas	10532600	0	0	2	het	female
41075	Gustatory areas, layer 1	1140100	0	0	2	het	female
41075	Gustatory areas, layer 2/3	2360600	0	0	2	het	female
41075	Gustatory areas, layer 4	871900	0	0	2	het	female
41075	Gustatory areas, layer 5	3238300	0	0	2	het	female
41075	Gustatory areas, layer 6a	2676800	0	0	2	het	female
41075	Gustatory areas, layer 6b	244900	0	0	2	het	female
41075	Hemispheric regions	155002400	1301	8.39E-06	2	het	female
41075	Hindbrain	279605200	26725	9.56E-05	2	het	female
41075	Hippocampal formation	232014500	199873	0.000861468	2	het	female
41075	Hippocampal region	122947900	72030	0.000585858	2	het	female
41075	Hippocampo-amygdalar transition area	2286800	90	3.94E-05	2	het	female
41075	Hypoglossal nucleus	1798400	0	0	2	het	female
41075	Hypothalamic lateral zone	31319700	181	5.78E-06	2	het	female
41075	Hypothalamic medial zone	20730600	2808	0.000135452	2	het	female
41075	Hypothalamus	82322900	3017	3.66E-05	2	het	female
41075	Induseum griseum	715300	865	0.001209283	2	het	female
41075	Inferior colliculus	22052600	168	7.62E-06	2	het	female
41075	Inferior colliculus, central nucleus	5192100	0	0	2	het	female
41075	Inferior colliculus, dorsal nucleus	6180700	168	2.72E-05	2	het	female
41075	Inferior colliculus, external nucleus	10679800	0	0	2	het	female
41075	Inferior olivary complex	3131700	197	6.29E-05	2	het	female
41075	Inferior salivatory nucleus	44800	0	0	2	het	female
41075	Infracerebellar nucleus	272600	0	0	2	het	female
41075	Infralimbic area	5328600	1476	0.000276996	2	het	female
41075	Infralimbic area, layer 1	918300	1343	0.001462485	2	het	female
41075	Infralimbic area, layer 2/3	864700	125	0.000144559	2	het	female
41075	Infralimbic area, layer 5	2110500	0	0	2	het	female
41075	Infralimbic area, layer 6a	1360900	8	5.88E-06	2	het	female
41075	Infralimbic area, layer 6b	74200	0	0	2	het	female
41075	Interanterodorsal nucleus of the thalamus	694800	0	0	2	het	female
41075	Interanteromedial nucleus of the thalamus	245900	0	0	2	het	female
41075	Interbrain	187888000	8060	4.29E-05	2	het	female
41075	Intercalated amygdalar nucleus	989700	0	0	2	het	female
41075	Interfascicular nucleus raphe	502100	0	0	2	het	female
41075	Intergeniculate leaflet of the lateral geniculate complex	309900	0	0	2	het	female
41075	Intermediate geniculate nucleus	104500	0	0	2	het	female
41075	Intermediate reticular nucleus	18167100	308	1.70E-05	2	het	female
41075	Intermediodorsal nucleus of the thalamus	883700	0	0	2	het	female
41075	Interpeduncular nucleus	2035000	27	1.33E-05	2	het	female
41075	Interpeduncular nucleus, apical	152200	0	0	2	het	female
41075	Interpeduncular nucleus, caudal	394400	0	0	2	het	female
41075	Interpeduncular nucleus, dorsolateral	218300	0	0	2	het	female
41075	Interpeduncular nucleus, dorsomedial	121200	0	0	2	het	female
41075	Interpeduncular nucleus, intermediate	180100	0	0	2	het	female
41075	Interpeduncular nucleus, lateral	361600	0	0	2	het	female
41075	Interpeduncular nucleus, rostral	411900	27	6.55E-05	2	het	female
41075	Interpeduncular nucleus, rostrolateral	98900	0	0	2	het	female
41075	Interposed nucleus	4322700	0	0	2	het	female
41075	Interstitial nucleus of Cajal	423600	0	0	2	het	female
41075	Intertrigeminal nucleus	242900	0	0	2	het	female
41075	Intralaminar nuclei of the dorsal thalamus	8254700	37	4.48E-06	2	het	female
41075	Isocortex	726341800	67327	9.27E-05	2	het	female
41075	Koelliker-Fuse subnucleus	825600	0	0	2	het	female
41075	Lateral amygdalar nucleus	4679900	11	2.35E-06	2	het	female
41075	Lateral dorsal nucleus of thalamus	6717600	47	7.00E-06	2	het	female
41075	Lateral group of the dorsal thalamus	15342600	545	3.55E-05	2	het	female
41075	Lateral habenula	1368500	0	0	2	het	female
41075	Lateral hypothalamic area	12655000	0	0	2	het	female
41075	Lateral mammillary nucleus	482000	0	0	2	het	female
41075	Lateral posterior nucleus of the thalamus	5784300	0	0	2	het	female
41075	Lateral preoptic area	3334700	0	0	2	het	female
41075	Lateral reticular nucleus	3641700	50	1.37E-05	2	het	female
41075	Lateral reticular nucleus, magnocellular part	3270500	16	4.89E-06	2	het	female
41075	Lateral reticular nucleus, parvicellular part	371200	34	9.16E-05	2	het	female
41075	Lateral septal complex	20137800	5289	0.00026264	2	het	female
41075	Lateral septal nucleus	17449700	4296	0.000246193	2	het	female
41075	Lateral septal nucleus, caudal (caudodorsal) part	2955200	0	0	2	het	female
41075	Lateral septal nucleus, rostral (rostroventral) part	10835500	4267	0.000393798	2	het	female
41075	Lateral septal nucleus, ventral part	3659000	29	7.93E-06	2	het	female
41075	Lateral terminal nucleus of the accessory optic tract	86400	0	0	2	het	female
41075	Lateral vestibular nucleus	1435100	0	0	2	het	female
41075	Lateral visual area	6318800	0	0	2	het	female
41075	Lateral visual area, layer 1	973300	0	0	2	het	female
41075	Lateral visual area, layer 2/3	1542800	0	0	2	het	female
41075	Lateral visual area, layer 4	899000	0	0	2	het	female
41075	Lateral visual area, layer 5	1601200	0	0	2	het	female
41075	Lateral visual area, layer 6a	1097200	0	0	2	het	female
41075	Lateral visual area, layer 6b	205300	0	0	2	het	female
41075	Laterodorsal tegmental nucleus	1119600	0	0	2	het	female
41075	Laterointermediate area	2458300	0	0	2	het	female
41075	Laterointermediate area, layer 1	380900	0	0	2	het	female
41075	Laterointermediate area, layer 2/3	589400	0	0	2	het	female
41075	Laterointermediate area, layer 4	280600	0	0	2	het	female
41075	Laterointermediate area, layer 5	722500	0	0	2	het	female
41075	Laterointermediate area, layer 6a	401400	0	0	2	het	female
41075	Laterointermediate area, layer 6b	83500	0	0	2	het	female
41075	Linear nucleus of the medulla	464000	0	0	2	het	female
41075	Lingula (I)	579500	0	0	2	het	female
41075	Lobule II	7099600	0	0	2	het	female
41075	Lobule III	13437700	0	0	2	het	female
41075	Lobules IV-V	33807000	7	2.07E-07	2	het	female
41075	Locus ceruleus	72000	0	0	2	het	female
41075	Magnocellular nucleus	2071700	0	0	2	het	female
41075	Magnocellular reticular nucleus	3567300	16	4.49E-06	2	het	female
41075	Main olfactory bulb	100981700	2820	2.79E-05	2	het	female
41075	Mammillary body	5704500	2808	0.000492243	2	het	female
41075	Medial accesory oculomotor nucleus	93500	0	0	2	het	female
41075	Medial amygdalar nucleus	10609100	94	8.86E-06	2	het	female
41075	Medial geniculate complex	3415400	0	0	2	het	female
41075	Medial geniculate complex, dorsal part	903800	0	0	2	het	female
41075	Medial geniculate complex, medial part	1129800	0	0	2	het	female
41075	Medial geniculate complex, ventral part	1381800	0	0	2	het	female
41075	Medial group of the dorsal thalamus	10407400	0	0	2	het	female
41075	Medial habenula	1224300	0	0	2	het	female
41075	Medial mammillary nucleus	2986300	2225	0.000745069	2	het	female
41075	Medial mammillary nucleus, dorsal part	394400	1650	0.00418357	2	het	female
41075	Medial mammillary nucleus, lateral part	1225700	46	3.75E-05	2	het	female
41075	Medial mammillary nucleus, medial part	757000	309	0.00040819	2	het	female
41075	Medial mammillary nucleus, median part	437600	179	0.000409049	2	het	female
41075	Medial mammillary nucleus, posterior part	171600	41	0.000238928	2	het	female
41075	Medial preoptic area	3010100	0	0	2	het	female
41075	Medial preoptic nucleus	2104300	0	0	2	het	female
41075	Medial pretectal area	212600	0	0	2	het	female
41075	Medial septal complex	7027500	401	5.71E-05	2	het	female
41075	Medial septal nucleus	2516300	401	0.000159361	2	het	female
41075	Medial terminal nucleus of the accessory optic tract	220200	0	0	2	het	female
41075	Medial vestibular nucleus	10763500	0	0	2	het	female
41075	Median eminence	431500	0	0	2	het	female
41075	Median preoptic nucleus	237300	0	0	2	het	female
41075	Mediodorsal nucleus of thalamus	7154800	0	0	2	het	female
41075	Medulla	184414900	4675	2.54E-05	2	het	female
[truncated: 46,663 more rows]
